# Supplementary material for: Mechanistic Models of Signaling Pathways Reveal the Drug Action Mechanisms behind Gender-Specific Gene Expression for Cancer Treatments
Source: Cells. 2020 Jun 29;9(7):1579. doi: 10.3390/cells9071579 (PMC7408716; doi:10.3390/cells9071579)
Supplement: Supplementary file 1 [file cells-09-01579-s001.zip]

Archive with 4 entries (4 files):
- Figure S1.jpeg
- Table S3.xlsx
- Table S2.xlsx
- Table S1.xlsx
