# Supplementary material for: Mechanistic Models of Signaling Pathways Reveal the Drug Action Mechanisms behind Gender-Specific Gene Expression for Cancer Treatments
Source: Cells. 2020 Jun 29;9(7):1579. doi: 10.3390/cells9071579 (PMC7408716; doi:10.3390/cells9071579)
Supplement: Supplementary file 1 [file cells-09-01579-s001.zip › Table S3.xlsx]

## Sheet: Legend
Table S3. Results of the simulations of drug effects over any individual circuit for the drugs with targets within the corresponding circuit. Label “is GS-DSA” indicates that the drug targets the circuit and its effect on the circuit activity is significantly different between male and female. Label “no GS-DSA” indicates that the drug targets the circuit but its effect on the circuit activity is …

## Sheet: Table S3
Circuit	abarelix	ado-trastuzumab emtansine	afatinib	anastrozole	aromasin	arsenic trioxide	axitinib	bevacizumab	blinatumomab	bosutinib	cabazitaxel	cabozantinib	ceritinib	cetuximab	crizotinib	dabrafenib	dasatinib	degarelix	denileukin diftitox	denosumab	docetaxel	enzalutamide	erlotinib	everolimus	flutamide	fulvestrant	gefitinib	goserelin	ibrutinib	idelalisib	imatinib	ipilimumab	ixabepilone	lapatinib	lenvatinib	letrozole	leuprolide	nilotinib	nivolumab	olaparib	paclitaxel	palbociclib	panitumumab	pazopanib	pembrolizumab	pertuzumab	ponatinib	raloxifene	ramucirumab
Fanconi anemia pathway: RAD51																																								is GS-DSA
Fanconi anemia pathway: MLH1 PMS2																																								is GS-DSA
Fanconi anemia pathway: RAD51C																																								is GS-DSA
Fanconi anemia pathway: FANCI																																								is GS-DSA
Fanconi anemia pathway: BRCA1																																								is GS-DSA
Fanconi anemia pathway: FANCM C19orf40																																								is GS-DSA
Fanconi anemia pathway: FANCM STRA13																																								is GS-DSA
MAPK signaling pathway: ATF4																								is GS-DSA														no GS-DSA
MAPK signaling pathway: HSPB1																								is GS-DSA														no GS-DSA
MAPK signaling pathway: ATF2																								is GS-DSA														no GS-DSA
MAPK signaling pathway: ELK1										no GS-DSA						no GS-DSA	no GS-DSA						no GS-DSA	no GS-DSA			no GS-DSA											no GS-DSA
MAPK signaling pathway: TP53										is GS-DSA						no GS-DSA	no GS-DSA						no GS-DSA	no GS-DSA			no GS-DSA											no GS-DSA
MAPK signaling pathway: ELK4																								is GS-DSA														no GS-DSA
MAPK signaling pathway: DDIT3																								is GS-DSA														no GS-DSA
MAPK signaling pathway: MAX																								is GS-DSA														no GS-DSA
MAPK signaling pathway: MEF2C																								is GS-DSA														no GS-DSA
MAPK signaling pathway: CDC25B																								is GS-DSA														no GS-DSA
MAPK signaling pathway: ATF4*			no GS-DSA	no GS-DSA	no GS-DSA		no GS-DSA							no GS-DSA		no GS-DSA							no GS-DSA			no GS-DSA	no GS-DSA			is GS-DSA	no GS-DSA			no GS-DSA		no GS-DSA		no GS-DSA					no GS-DSA	no GS-DSA		no GS-DSA		no GS-DSA
MAPK signaling pathway: MAPT			no GS-DSA	no GS-DSA	no GS-DSA		no GS-DSA							no GS-DSA		no GS-DSA							no GS-DSA			no GS-DSA	no GS-DSA			is GS-DSA	no GS-DSA			no GS-DSA		no GS-DSA		no GS-DSA					no GS-DSA	no GS-DSA		no GS-DSA		no GS-DSA
MAPK signaling pathway: STMN1			no GS-DSA	no GS-DSA	no GS-DSA		no GS-DSA							no GS-DSA		no GS-DSA							no GS-DSA			no GS-DSA	no GS-DSA			is GS-DSA	no GS-DSA			no GS-DSA		no GS-DSA		no GS-DSA					no GS-DSA	no GS-DSA		no GS-DSA		no GS-DSA
MAPK signaling pathway: MYC			no GS-DSA	no GS-DSA	no GS-DSA		no GS-DSA							no GS-DSA		no GS-DSA							no GS-DSA			no GS-DSA	no GS-DSA			is GS-DSA	no GS-DSA			no GS-DSA		no GS-DSA		no GS-DSA					no GS-DSA	no GS-DSA		no GS-DSA		no GS-DSA
MAPK signaling pathway: NFATC1										is GS-DSA						no GS-DSA	no GS-DSA						no GS-DSA	is GS-DSA			no GS-DSA
MAPK signaling pathway: NFATC3										is GS-DSA						no GS-DSA	no GS-DSA						no GS-DSA	is GS-DSA			no GS-DSA
ErbB signaling pathway: RPS6KB1		no GS-DSA	no GS-DSA											no GS-DSA									no GS-DSA	no GS-DSA			no GS-DSA			no GS-DSA				no GS-DSA									no GS-DSA			is GS-DSA
ErbB signaling pathway: EIF4EBP1		no GS-DSA																												is GS-DSA
ErbB signaling pathway: BAD																								is GS-DSA										no GS-DSA												no GS-DSA
ErbB signaling pathway: GSK3B		no GS-DSA	no GS-DSA											no GS-DSA									no GS-DSA	no GS-DSA			no GS-DSA			is GS-DSA				no GS-DSA									no GS-DSA			no GS-DSA
ErbB signaling pathway: CDKN1B		no GS-DSA	no GS-DSA											no GS-DSA									no GS-DSA	no GS-DSA			no GS-DSA			is GS-DSA				no GS-DSA								no GS-DSA	no GS-DSA			no GS-DSA
ErbB signaling pathway: CDKN1A		no GS-DSA	no GS-DSA											no GS-DSA									no GS-DSA	no GS-DSA			no GS-DSA			no GS-DSA												is GS-DSA	no GS-DSA			no GS-DSA
ErbB signaling pathway: ABL1										is GS-DSA						no GS-DSA	no GS-DSA														no GS-DSA							no GS-DSA									no GS-DSA
ErbB signaling pathway: MYC		no GS-DSA	no GS-DSA											no GS-DSA		no GS-DSA							no GS-DSA				no GS-DSA							no GS-DSA									no GS-DSA			no GS-DSA
ErbB signaling pathway: ELK1		is GS-DSA	no GS-DSA											no GS-DSA		no GS-DSA							no GS-DSA				no GS-DSA							no GS-DSA									no GS-DSA			no GS-DSA
ErbB signaling pathway: PRKCA			no GS-DSA											no GS-DSA									no GS-DSA				no GS-DSA							no GS-DSA									no GS-DSA			no GS-DSA
ErbB signaling pathway: PTK2			no GS-DSA							is GS-DSA				no GS-DSA			is GS-DSA						no GS-DSA				no GS-DSA							no GS-DSA									no GS-DSA			no GS-DSA
ErbB signaling pathway: STAT5A*			no GS-DSA											no GS-DSA									no GS-DSA				no GS-DSA							no GS-DSA									no GS-DSA			no GS-DSA
ErbB signaling pathway: JUN			no GS-DSA											no GS-DSA									no GS-DSA				no GS-DSA							no GS-DSA									no GS-DSA			no GS-DSA
ErbB signaling pathway: ELK1*			no GS-DSA											no GS-DSA									no GS-DSA				no GS-DSA							no GS-DSA									no GS-DSA			no GS-DSA
ErbB signaling pathway: CBLC			no GS-DSA											no GS-DSA									no GS-DSA				no GS-DSA							no GS-DSA									no GS-DSA			no GS-DSA
ErbB signaling pathway: ERBB3 ERBB3																																														is GS-DSA
Ras signaling pathway: PLA2G4B			no GS-DSA	no GS-DSA	no GS-DSA		no GS-DSA	is GS-DSA				no GS-DSA		no GS-DSA	no GS-DSA	no GS-DSA	no GS-DSA						no GS-DSA			no GS-DSA	no GS-DSA			no GS-DSA	no GS-DSA			no GS-DSA	no GS-DSA	no GS-DSA		no GS-DSA					no GS-DSA	no GS-DSA		no GS-DSA		no GS-DSA	no GS-DSA
Ras signaling pathway: ELK1			no GS-DSA	no GS-DSA	no GS-DSA		no GS-DSA	is GS-DSA				no GS-DSA		no GS-DSA	no GS-DSA	no GS-DSA	no GS-DSA						no GS-DSA			no GS-DSA	no GS-DSA			no GS-DSA	no GS-DSA			no GS-DSA	no GS-DSA	no GS-DSA		no GS-DSA					no GS-DSA	no GS-DSA		no GS-DSA		no GS-DSA	no GS-DSA
Ras signaling pathway: ETS1			no GS-DSA	no GS-DSA	no GS-DSA		no GS-DSA	is GS-DSA				no GS-DSA		no GS-DSA	no GS-DSA	no GS-DSA	no GS-DSA						no GS-DSA			no GS-DSA	no GS-DSA			no GS-DSA	no GS-DSA			no GS-DSA	no GS-DSA	no GS-DSA		no GS-DSA					no GS-DSA	no GS-DSA		no GS-DSA		no GS-DSA	no GS-DSA
Ras signaling pathway: NFKB1			no GS-DSA	no GS-DSA	no GS-DSA		no GS-DSA	is GS-DSA				no GS-DSA		no GS-DSA	no GS-DSA	no GS-DSA	no GS-DSA						no GS-DSA	no GS-DSA		no GS-DSA	no GS-DSA			no GS-DSA	no GS-DSA			no GS-DSA	no GS-DSA	no GS-DSA		no GS-DSA					no GS-DSA	no GS-DSA		no GS-DSA		no GS-DSA	no GS-DSA
Ras signaling pathway: FASLG			no GS-DSA	no GS-DSA	no GS-DSA		no GS-DSA	is GS-DSA				no GS-DSA		no GS-DSA	no GS-DSA	no GS-DSA	no GS-DSA						no GS-DSA	no GS-DSA		no GS-DSA	no GS-DSA			no GS-DSA	no GS-DSA			no GS-DSA	no GS-DSA	no GS-DSA		no GS-DSA					no GS-DSA	no GS-DSA		no GS-DSA		no GS-DSA	no GS-DSA
Ras signaling pathway: PAK4			no GS-DSA	no GS-DSA	no GS-DSA		no GS-DSA	is GS-DSA				no GS-DSA		no GS-DSA	no GS-DSA	no GS-DSA	no GS-DSA						no GS-DSA			no GS-DSA	no GS-DSA			no GS-DSA	no GS-DSA			no GS-DSA	no GS-DSA	no GS-DSA		no GS-DSA					no GS-DSA	no GS-DSA		no GS-DSA		no GS-DSA	no GS-DSA
Ras signaling pathway: RHOA			no GS-DSA	no GS-DSA	no GS-DSA		no GS-DSA	is GS-DSA				no GS-DSA		no GS-DSA	no GS-DSA	no GS-DSA	no GS-DSA						no GS-DSA			no GS-DSA	no GS-DSA			no GS-DSA	no GS-DSA			no GS-DSA	no GS-DSA	no GS-DSA		no GS-DSA					no GS-DSA	no GS-DSA		no GS-DSA		no GS-DSA	no GS-DSA
Ras signaling pathway: MAPK8			no GS-DSA	no GS-DSA	no GS-DSA		no GS-DSA	is GS-DSA				no GS-DSA		no GS-DSA	no GS-DSA	no GS-DSA	no GS-DSA						no GS-DSA			no GS-DSA	no GS-DSA			no GS-DSA	no GS-DSA			no GS-DSA	no GS-DSA	no GS-DSA		no GS-DSA					no GS-DSA	no GS-DSA		no GS-DSA		no GS-DSA	no GS-DSA
Ras signaling pathway: RAC1*																														is GS-DSA
Ras signaling pathway: REL			no GS-DSA	no GS-DSA	no GS-DSA		no GS-DSA	is GS-DSA				no GS-DSA		no GS-DSA	no GS-DSA	no GS-DSA	no GS-DSA						no GS-DSA			no GS-DSA	no GS-DSA			no GS-DSA	no GS-DSA			no GS-DSA	no GS-DSA	no GS-DSA		no GS-DSA					no GS-DSA	no GS-DSA		no GS-DSA		no GS-DSA	no GS-DSA
Ras signaling pathway: PLD1			no GS-DSA	no GS-DSA	no GS-DSA		no GS-DSA	is GS-DSA				no GS-DSA		no GS-DSA	no GS-DSA	no GS-DSA	no GS-DSA						no GS-DSA			no GS-DSA	no GS-DSA			no GS-DSA	no GS-DSA			no GS-DSA	no GS-DSA	no GS-DSA		no GS-DSA					no GS-DSA	no GS-DSA		no GS-DSA		no GS-DSA	no GS-DSA
Ras signaling pathway: PRKCA			no GS-DSA	no GS-DSA	no GS-DSA		no GS-DSA	is GS-DSA				no GS-DSA		no GS-DSA	no GS-DSA	no GS-DSA	no GS-DSA						no GS-DSA			no GS-DSA	no GS-DSA			no GS-DSA	no GS-DSA			no GS-DSA	no GS-DSA	no GS-DSA		no GS-DSA					no GS-DSA	no GS-DSA		no GS-DSA		no GS-DSA	no GS-DSA
Ras signaling pathway: C01245			no GS-DSA	no GS-DSA	no GS-DSA		no GS-DSA	is GS-DSA				no GS-DSA		no GS-DSA	no GS-DSA	no GS-DSA	no GS-DSA						no GS-DSA			no GS-DSA	no GS-DSA			no GS-DSA	no GS-DSA			no GS-DSA	no GS-DSA	no GS-DSA		no GS-DSA					no GS-DSA	no GS-DSA		no GS-DSA		no GS-DSA	no GS-DSA
Ras signaling pathway: ABL1			no GS-DSA	no GS-DSA	no GS-DSA		no GS-DSA	is GS-DSA		no GS-DSA		no GS-DSA		no GS-DSA	no GS-DSA	no GS-DSA	no GS-DSA						no GS-DSA			no GS-DSA	no GS-DSA			no GS-DSA	no GS-DSA			no GS-DSA	no GS-DSA	no GS-DSA		no GS-DSA					no GS-DSA	no GS-DSA		no GS-DSA	no GS-DSA	no GS-DSA	no GS-DSA
Ras signaling pathway: RAB5A			no GS-DSA	no GS-DSA	no GS-DSA		no GS-DSA	is GS-DSA				is GS-DSA		no GS-DSA	no GS-DSA	no GS-DSA	no GS-DSA						no GS-DSA			no GS-DSA	no GS-DSA			no GS-DSA	no GS-DSA			no GS-DSA	no GS-DSA	no GS-DSA		no GS-DSA					no GS-DSA	no GS-DSA		no GS-DSA		no GS-DSA	no GS-DSA
Ras signaling pathway: RAP1A			no GS-DSA	no GS-DSA	no GS-DSA		no GS-DSA	is GS-DSA				no GS-DSA		no GS-DSA	no GS-DSA	no GS-DSA	no GS-DSA						no GS-DSA			no GS-DSA	no GS-DSA			no GS-DSA	no GS-DSA			no GS-DSA	no GS-DSA	no GS-DSA		no GS-DSA					no GS-DSA	no GS-DSA		no GS-DSA		no GS-DSA	no GS-DSA
Ras signaling pathway: RAC1**			no GS-DSA	no GS-DSA	no GS-DSA		no GS-DSA	is GS-DSA				no GS-DSA		no GS-DSA	no GS-DSA	no GS-DSA	no GS-DSA						no GS-DSA			no GS-DSA	no GS-DSA			no GS-DSA	no GS-DSA			no GS-DSA	no GS-DSA	no GS-DSA		no GS-DSA					no GS-DSA	no GS-DSA		no GS-DSA		no GS-DSA	no GS-DSA
Ras signaling pathway: KSR2			no GS-DSA	no GS-DSA	no GS-DSA		no GS-DSA	is GS-DSA				no GS-DSA		no GS-DSA	no GS-DSA	no GS-DSA	no GS-DSA						no GS-DSA			no GS-DSA	no GS-DSA			no GS-DSA	no GS-DSA			no GS-DSA	no GS-DSA	no GS-DSA		no GS-DSA					no GS-DSA	no GS-DSA		no GS-DSA		no GS-DSA	no GS-DSA
Ras signaling pathway: STK4 STK4			no GS-DSA	no GS-DSA	no GS-DSA		no GS-DSA	is GS-DSA				no GS-DSA		no GS-DSA	no GS-DSA	no GS-DSA	no GS-DSA						no GS-DSA			no GS-DSA	no GS-DSA			no GS-DSA	no GS-DSA			no GS-DSA	no GS-DSA	no GS-DSA		no GS-DSA					no GS-DSA	no GS-DSA		no GS-DSA		no GS-DSA	no GS-DSA
Ras signaling pathway: MLLT4			no GS-DSA	no GS-DSA	no GS-DSA		no GS-DSA	is GS-DSA				no GS-DSA		no GS-DSA	no GS-DSA	no GS-DSA	no GS-DSA						no GS-DSA			no GS-DSA	no GS-DSA			no GS-DSA	no GS-DSA			no GS-DSA	no GS-DSA	no GS-DSA		no GS-DSA					no GS-DSA	no GS-DSA		no GS-DSA		no GS-DSA	no GS-DSA
Ras signaling pathway: RASSF5														no GS-DSA		is GS-DSA
Ras signaling pathway: TIAM1*														no GS-DSA		is GS-DSA
Ras signaling pathway: PIK3R5*														no GS-DSA		is GS-DSA														no GS-DSA
Ras signaling pathway: MLLT4*														no GS-DSA		no GS-DSA
Ras signaling pathway: RAF1*														no GS-DSA		no GS-DSA
Ras signaling pathway: BRAP*																is GS-DSA
Ras signaling pathway: RALGDS*														no GS-DSA		no GS-DSA
Ras signaling pathway: PLCE1*														no GS-DSA		no GS-DSA
Ras signaling pathway: RIN1*														no GS-DSA		no GS-DSA
Rap1 signaling pathway: ACTB			no GS-DSA	no GS-DSA	no GS-DSA		no GS-DSA	is GS-DSA		no GS-DSA		is GS-DSA		no GS-DSA	no GS-DSA	no GS-DSA	no GS-DSA						no GS-DSA			no GS-DSA	no GS-DSA			no GS-DSA	no GS-DSA			no GS-DSA	no GS-DSA	no GS-DSA		no GS-DSA					no GS-DSA	no GS-DSA		no GS-DSA		no GS-DSA	no GS-DSA
Rap1 signaling pathway: ITGA2B			no GS-DSA	no GS-DSA	no GS-DSA		no GS-DSA	is GS-DSA		no GS-DSA		no GS-DSA		no GS-DSA	no GS-DSA	no GS-DSA	no GS-DSA						no GS-DSA			no GS-DSA	no GS-DSA			no GS-DSA	no GS-DSA			no GS-DSA	no GS-DSA	no GS-DSA		no GS-DSA					no GS-DSA	no GS-DSA		no GS-DSA		no GS-DSA	no GS-DSA
Rap1 signaling pathway: RALA			no GS-DSA	no GS-DSA	no GS-DSA		no GS-DSA	is GS-DSA		no GS-DSA		no GS-DSA		no GS-DSA	no GS-DSA	no GS-DSA	no GS-DSA						no GS-DSA			no GS-DSA	no GS-DSA			no GS-DSA	no GS-DSA			no GS-DSA	no GS-DSA	no GS-DSA		no GS-DSA					no GS-DSA	no GS-DSA		no GS-DSA		no GS-DSA	no GS-DSA
Rap1 signaling pathway: RAC1			no GS-DSA	no GS-DSA	no GS-DSA		no GS-DSA	is GS-DSA		no GS-DSA		no GS-DSA		no GS-DSA	no GS-DSA	no GS-DSA	no GS-DSA						no GS-DSA			no GS-DSA	no GS-DSA			no GS-DSA	no GS-DSA			no GS-DSA	no GS-DSA	no GS-DSA		no GS-DSA					no GS-DSA	no GS-DSA		no GS-DSA		no GS-DSA	no GS-DSA
Rap1 signaling pathway: ITGAL			no GS-DSA	no GS-DSA	no GS-DSA		no GS-DSA	is GS-DSA		no GS-DSA		no GS-DSA		no GS-DSA	no GS-DSA	no GS-DSA	no GS-DSA						no GS-DSA			no GS-DSA	no GS-DSA			no GS-DSA	no GS-DSA			no GS-DSA	no GS-DSA	no GS-DSA		no GS-DSA					no GS-DSA	no GS-DSA		no GS-DSA		no GS-DSA	no GS-DSA
Rap1 signaling pathway: MAPK14			no GS-DSA	no GS-DSA	no GS-DSA		no GS-DSA	is GS-DSA		is GS-DSA		is GS-DSA		no GS-DSA	no GS-DSA	no GS-DSA	no GS-DSA						no GS-DSA			no GS-DSA	no GS-DSA			no GS-DSA	no GS-DSA			no GS-DSA	no GS-DSA	no GS-DSA		no GS-DSA					no GS-DSA	no GS-DSA		no GS-DSA		no GS-DSA	no GS-DSA
Rap1 signaling pathway: CDH1																							no GS-DSA				no GS-DSA			is GS-DSA
Rap1 signaling pathway: MAPK1			no GS-DSA	no GS-DSA	no GS-DSA		no GS-DSA	is GS-DSA		is GS-DSA		is GS-DSA		no GS-DSA	no GS-DSA	no GS-DSA	no GS-DSA						no GS-DSA			no GS-DSA	no GS-DSA			no GS-DSA	no GS-DSA			no GS-DSA	no GS-DSA	no GS-DSA		no GS-DSA					no GS-DSA	no GS-DSA		no GS-DSA		no GS-DSA	no GS-DSA
Rap1 signaling pathway: AKT3			no GS-DSA	no GS-DSA	no GS-DSA		no GS-DSA	no GS-DSA		no GS-DSA		no GS-DSA		no GS-DSA	no GS-DSA	no GS-DSA	no GS-DSA						no GS-DSA	is GS-DSA		no GS-DSA	no GS-DSA				no GS-DSA			no GS-DSA	no GS-DSA	no GS-DSA		no GS-DSA					no GS-DSA	no GS-DSA		no GS-DSA		no GS-DSA	no GS-DSA
Rap1 signaling pathway: THBS1			no GS-DSA	no GS-DSA	no GS-DSA		no GS-DSA	is GS-DSA		no GS-DSA		no GS-DSA		no GS-DSA	no GS-DSA	no GS-DSA	no GS-DSA						no GS-DSA			no GS-DSA	no GS-DSA			no GS-DSA	no GS-DSA			no GS-DSA	no GS-DSA	no GS-DSA		no GS-DSA					no GS-DSA	no GS-DSA		no GS-DSA		no GS-DSA	no GS-DSA
Rap1 signaling pathway: PRKCI PARD6A PARD3			no GS-DSA	no GS-DSA	no GS-DSA		no GS-DSA	no GS-DSA		is GS-DSA		no GS-DSA		no GS-DSA	no GS-DSA	no GS-DSA	is GS-DSA						no GS-DSA			no GS-DSA	no GS-DSA			no GS-DSA	no GS-DSA			no GS-DSA	no GS-DSA	no GS-DSA		no GS-DSA					no GS-DSA	no GS-DSA		no GS-DSA		no GS-DSA	no GS-DSA
Rap1 signaling pathway: PLCE1			no GS-DSA	no GS-DSA	no GS-DSA		no GS-DSA	is GS-DSA		no GS-DSA		no GS-DSA		no GS-DSA	no GS-DSA	no GS-DSA	no GS-DSA						no GS-DSA			no GS-DSA	no GS-DSA			no GS-DSA	no GS-DSA			no GS-DSA	no GS-DSA	no GS-DSA		no GS-DSA					no GS-DSA	no GS-DSA		no GS-DSA		no GS-DSA	no GS-DSA
cGMP-PKG signaling pathway: ITPR1																								no GS-DSA						is GS-DSA
cGMP-PKG signaling pathway: MAPK1
cGMP-PKG signaling pathway: BAD																								no GS-DSA						is GS-DSA
cGMP-PKG signaling pathway: VASP																								no GS-DSA						is GS-DSA
cGMP-PKG signaling pathway: MYH7																								no GS-DSA						is GS-DSA
cGMP-PKG signaling pathway: NPPB																								no GS-DSA						is GS-DSA
cGMP-PKG signaling pathway: TRPC6*																								no GS-DSA						is GS-DSA
cGMP-PKG signaling pathway: CNGB1																								no GS-DSA						is GS-DSA
cGMP-PKG signaling pathway: PDE2A																								no GS-DSA						is GS-DSA
cGMP-PKG signaling pathway: C00144																								no GS-DSA						is GS-DSA
cGMP-PKG signaling pathway: PDE3A																								is GS-DSA						is GS-DSA
cAMP signaling pathway: BDNF																no GS-DSA
cAMP signaling pathway: FOS																no GS-DSA
cAMP signaling pathway: JUN																no GS-DSA
cAMP signaling pathway: CREB3 CREBBP																no GS-DSA
cAMP signaling pathway: MYL9
cAMP signaling pathway: PTCH1
cAMP signaling pathway: HHIP
cAMP signaling pathway: ACOX1
cAMP signaling pathway: F2R
cAMP signaling pathway: AMH
cAMP signaling pathway: ORAI1
cAMP signaling pathway: BAD
cAMP signaling pathway: NFKBIA NFKB1
cAMP signaling pathway: RYR2
cAMP signaling pathway: GRIN3A
cAMP signaling pathway: GRIA1
cAMP signaling pathway: CFTR
cAMP signaling pathway: SLC9A1
cAMP signaling pathway: ATP2B1
cAMP signaling pathway: CACNA1C
cAMP signaling pathway: PDE3A
cAMP signaling pathway: ATP1B4 FXYD1
cAMP signaling pathway: AKT3																								no GS-DSA						is GS-DSA
cAMP signaling pathway: RHOA*
cAMP signaling pathway: C00165
cAMP signaling pathway: C01245
cAMP signaling pathway: PAK1
cAMP signaling pathway: MLLT4
cAMP signaling pathway: C00416
cAMP signaling pathway: MAPK8
cAMP signaling pathway: HCN4
Chemokine signaling pathway: STAT1
Chemokine signaling pathway: ROCK1										is GS-DSA							no GS-DSA													no GS-DSA														no GS-DSA
Chemokine signaling pathway: PAK1										is GS-DSA							no GS-DSA													no GS-DSA
Chemokine signaling pathway: WAS										is GS-DSA							no GS-DSA													no GS-DSA														no GS-DSA
Chemokine signaling pathway: PARD3 PRKCZ TIAM1										is GS-DSA							no GS-DSA													no GS-DSA														no GS-DSA
Chemokine signaling pathway: NFKB1										is GS-DSA							no GS-DSA							no GS-DSA						is GS-DSA
Chemokine signaling pathway: GSK3A										no GS-DSA							no GS-DSA							is GS-DSA						no GS-DSA
Chemokine signaling pathway: MAPK1										is GS-DSA				no GS-DSA		no GS-DSA	no GS-DSA													no GS-DSA
Chemokine signaling pathway: PXN PTK2B										is GS-DSA							no GS-DSA													no GS-DSA
Chemokine signaling pathway: CRK PTK2B										is GS-DSA						no GS-DSA	no GS-DSA						no GS-DSA				no GS-DSA
NF-kappa B signaling pathway: PLCG2																													is GS-DSA
HIF-1 signaling pathway: TIMP1*		no GS-DSA	no GS-DSA											no GS-DSA									no GS-DSA	no GS-DSA			no GS-DSA			is GS-DSA				no GS-DSA									no GS-DSA			no GS-DSA
HIF-1 signaling pathway: LTBR
HIF-1 signaling pathway: TF		no GS-DSA	no GS-DSA											no GS-DSA									no GS-DSA	no GS-DSA			no GS-DSA			is GS-DSA				no GS-DSA									no GS-DSA			no GS-DSA
HIF-1 signaling pathway: TFRC		no GS-DSA	no GS-DSA											no GS-DSA									no GS-DSA	no GS-DSA			no GS-DSA			is GS-DSA				no GS-DSA									no GS-DSA			no GS-DSA
HIF-1 signaling pathway: VEGFA		no GS-DSA	no GS-DSA											no GS-DSA									no GS-DSA	no GS-DSA			no GS-DSA			no GS-DSA				no GS-DSA									no GS-DSA			no GS-DSA
HIF-1 signaling pathway: SERPINE1		no GS-DSA	no GS-DSA											no GS-DSA									no GS-DSA	no GS-DSA			no GS-DSA			is GS-DSA				no GS-DSA									no GS-DSA			no GS-DSA
HIF-1 signaling pathway: TIMP1		no GS-DSA	no GS-DSA											no GS-DSA									no GS-DSA	no GS-DSA			no GS-DSA			is GS-DSA				no GS-DSA									no GS-DSA			no GS-DSA
HIF-1 signaling pathway: EDN1		no GS-DSA	no GS-DSA											no GS-DSA									no GS-DSA	no GS-DSA			no GS-DSA			is GS-DSA				no GS-DSA									no GS-DSA			no GS-DSA
HIF-1 signaling pathway: NOS2		no GS-DSA	no GS-DSA											no GS-DSA									no GS-DSA	no GS-DSA			no GS-DSA			is GS-DSA				no GS-DSA									no GS-DSA			no GS-DSA
HIF-1 signaling pathway: HMOX1		no GS-DSA	no GS-DSA											no GS-DSA									no GS-DSA	no GS-DSA			no GS-DSA			no GS-DSA				no GS-DSA									no GS-DSA			no GS-DSA
HIF-1 signaling pathway: SLC2A1		no GS-DSA	no GS-DSA											no GS-DSA									no GS-DSA	no GS-DSA			no GS-DSA			is GS-DSA				no GS-DSA									no GS-DSA			no GS-DSA
HIF-1 signaling pathway: PDK1		no GS-DSA	no GS-DSA											no GS-DSA									no GS-DSA	is GS-DSA			no GS-DSA			is GS-DSA				no GS-DSA									no GS-DSA			no GS-DSA
HIF-1 signaling pathway: HK1		no GS-DSA	no GS-DSA											no GS-DSA									no GS-DSA	no GS-DSA			no GS-DSA			is GS-DSA				no GS-DSA									no GS-DSA			no GS-DSA
HIF-1 signaling pathway: PGK1		no GS-DSA	no GS-DSA											no GS-DSA									no GS-DSA	no GS-DSA			no GS-DSA			is GS-DSA				no GS-DSA									no GS-DSA			no GS-DSA
HIF-1 signaling pathway: PFKFB3		no GS-DSA	no GS-DSA											no GS-DSA									no GS-DSA	no GS-DSA			no GS-DSA			is GS-DSA				no GS-DSA									no GS-DSA			no GS-DSA
HIF-1 signaling pathway: CDKN1A		no GS-DSA	no GS-DSA											no GS-DSA									no GS-DSA	no GS-DSA			no GS-DSA			is GS-DSA				no GS-DSA									no GS-DSA			no GS-DSA
HIF-1 signaling pathway: ENO1		no GS-DSA	no GS-DSA											no GS-DSA									no GS-DSA	no GS-DSA			no GS-DSA			is GS-DSA				no GS-DSA									no GS-DSA			no GS-DSA
FoxO signaling pathway: CCNB3			no GS-DSA											no GS-DSA		no GS-DSA	no GS-DSA						no GS-DSA	no GS-DSA			no GS-DSA			is GS-DSA				no GS-DSA				no GS-DSA					no GS-DSA			no GS-DSA
FoxO signaling pathway: CCND1			no GS-DSA	no GS-DSA	no GS-DSA									no GS-DSA		no GS-DSA	no GS-DSA						no GS-DSA	no GS-DSA		no GS-DSA	no GS-DSA			is GS-DSA				no GS-DSA		no GS-DSA		no GS-DSA				no GS-DSA	no GS-DSA			no GS-DSA		no GS-DSA
FoxO signaling pathway: CCNG2			no GS-DSA											no GS-DSA		no GS-DSA	no GS-DSA						no GS-DSA	no GS-DSA			no GS-DSA			is GS-DSA				no GS-DSA				no GS-DSA					no GS-DSA			no GS-DSA
FoxO signaling pathway: CDKN2B			no GS-DSA											no GS-DSA		no GS-DSA	no GS-DSA						no GS-DSA	no GS-DSA			no GS-DSA			no GS-DSA				no GS-DSA				no GS-DSA				is GS-DSA	no GS-DSA			no GS-DSA
FoxO signaling pathway: CDKN1A			no GS-DSA											no GS-DSA		no GS-DSA	no GS-DSA						no GS-DSA	no GS-DSA			no GS-DSA			is GS-DSA				no GS-DSA				no GS-DSA				no GS-DSA	no GS-DSA			no GS-DSA
FoxO signaling pathway: CDKN1B																																										is GS-DSA
FoxO signaling pathway: RBL2			no GS-DSA											no GS-DSA		no GS-DSA	no GS-DSA						no GS-DSA	no GS-DSA			no GS-DSA			is GS-DSA				no GS-DSA				no GS-DSA					no GS-DSA			no GS-DSA
FoxO signaling pathway: PLK4			no GS-DSA											no GS-DSA		no GS-DSA	no GS-DSA						no GS-DSA	no GS-DSA			no GS-DSA			is GS-DSA				no GS-DSA				no GS-DSA					no GS-DSA			no GS-DSA
FoxO signaling pathway: GADD45G			no GS-DSA											no GS-DSA		no GS-DSA	no GS-DSA						no GS-DSA	no GS-DSA			no GS-DSA			is GS-DSA				no GS-DSA				no GS-DSA					no GS-DSA			no GS-DSA
FoxO signaling pathway: FASLG			no GS-DSA											no GS-DSA		no GS-DSA	no GS-DSA						no GS-DSA	no GS-DSA			no GS-DSA			is GS-DSA				no GS-DSA				no GS-DSA					no GS-DSA			no GS-DSA
FoxO signaling pathway: BCL2L11			no GS-DSA											no GS-DSA		no GS-DSA	no GS-DSA						no GS-DSA	is GS-DSA			no GS-DSA			no GS-DSA				no GS-DSA				no GS-DSA					no GS-DSA			no GS-DSA
FoxO signaling pathway: TNFSF10			no GS-DSA											no GS-DSA		no GS-DSA	no GS-DSA						no GS-DSA	no GS-DSA			no GS-DSA			is GS-DSA				no GS-DSA				no GS-DSA					no GS-DSA			no GS-DSA
FoxO signaling pathway: BNIP3			no GS-DSA											no GS-DSA		no GS-DSA	no GS-DSA						no GS-DSA	no GS-DSA			no GS-DSA			is GS-DSA				no GS-DSA				no GS-DSA					no GS-DSA			no GS-DSA
FoxO signaling pathway: ATG12			no GS-DSA											no GS-DSA		no GS-DSA	no GS-DSA						no GS-DSA	is GS-DSA			no GS-DSA			no GS-DSA				no GS-DSA				no GS-DSA					no GS-DSA			no GS-DSA
FoxO signaling pathway: GABARAP			no GS-DSA											no GS-DSA		no GS-DSA	no GS-DSA						no GS-DSA	no GS-DSA			no GS-DSA			is GS-DSA				no GS-DSA				no GS-DSA					no GS-DSA			no GS-DSA
FoxO signaling pathway: CAT			no GS-DSA											no GS-DSA		no GS-DSA	no GS-DSA						no GS-DSA	no GS-DSA			no GS-DSA			is GS-DSA				no GS-DSA				no GS-DSA					no GS-DSA			no GS-DSA
FoxO signaling pathway: SOD2			no GS-DSA											no GS-DSA		no GS-DSA	no GS-DSA						no GS-DSA	is GS-DSA			no GS-DSA			no GS-DSA				no GS-DSA				no GS-DSA					no GS-DSA			no GS-DSA
FoxO signaling pathway: GADD45G*			no GS-DSA											no GS-DSA		no GS-DSA	no GS-DSA						no GS-DSA	no GS-DSA			no GS-DSA			is GS-DSA				no GS-DSA				no GS-DSA					no GS-DSA			no GS-DSA
FoxO signaling pathway: ATM			no GS-DSA											no GS-DSA		no GS-DSA	no GS-DSA						no GS-DSA	is GS-DSA			no GS-DSA			is GS-DSA				no GS-DSA				no GS-DSA		no GS-DSA			no GS-DSA			no GS-DSA
FoxO signaling pathway: PCK1			no GS-DSA											no GS-DSA		no GS-DSA	no GS-DSA						no GS-DSA	no GS-DSA			no GS-DSA			no GS-DSA				no GS-DSA				no GS-DSA					no GS-DSA			no GS-DSA
FoxO signaling pathway: IL7R			no GS-DSA											no GS-DSA		no GS-DSA	no GS-DSA						no GS-DSA	no GS-DSA			no GS-DSA			is GS-DSA				no GS-DSA				no GS-DSA					no GS-DSA			no GS-DSA
FoxO signaling pathway: KLF2			no GS-DSA											no GS-DSA		no GS-DSA	no GS-DSA						no GS-DSA	no GS-DSA			no GS-DSA			is GS-DSA				no GS-DSA				no GS-DSA					no GS-DSA			no GS-DSA
FoxO signaling pathway: S1PR1			no GS-DSA											no GS-DSA		no GS-DSA	no GS-DSA						no GS-DSA	no GS-DSA			no GS-DSA			is GS-DSA				no GS-DSA				no GS-DSA					no GS-DSA			no GS-DSA
FoxO signaling pathway: RAG1			no GS-DSA											no GS-DSA		no GS-DSA	no GS-DSA						no GS-DSA	no GS-DSA			no GS-DSA			is GS-DSA				no GS-DSA				no GS-DSA					no GS-DSA			no GS-DSA
FoxO signaling pathway: FBXO32			no GS-DSA											no GS-DSA		no GS-DSA	no GS-DSA						no GS-DSA	no GS-DSA			no GS-DSA			is GS-DSA				no GS-DSA				no GS-DSA					no GS-DSA			no GS-DSA
Sphingolipid signaling pathway: C00533																								no GS-DSA						is GS-DSA
Sphingolipid signaling pathway: RAC1																														is GS-DSA
Sphingolipid signaling pathway: MAPK1														no GS-DSA		no GS-DSA
Sphingolipid signaling pathway: PTEN																														is GS-DSA										no GS-DSA
Sphingolipid signaling pathway: BAX*																														is GS-DSA
Sphingolipid signaling pathway: BAX																														is GS-DSA								no GS-DSA
Sphingolipid signaling pathway: TP53 BCL2																								is GS-DSA
Phospholipase D signaling pathway: MAPK1			no GS-DSA				no GS-DSA							no GS-DSA		no GS-DSA	no GS-DSA						no GS-DSA				no GS-DSA			no GS-DSA	no GS-DSA			no GS-DSA				no GS-DSA					no GS-DSA	no GS-DSA		no GS-DSA
Phospholipase D signaling pathway: C06124			no GS-DSA				no GS-DSA							no GS-DSA		no GS-DSA	no GS-DSA						no GS-DSA				no GS-DSA			no GS-DSA	no GS-DSA			no GS-DSA				no GS-DSA					no GS-DSA	no GS-DSA		no GS-DSA
Phospholipase D signaling pathway: MTOR							no GS-DSA									no GS-DSA	no GS-DSA														no GS-DSA							no GS-DSA						no GS-DSA
Phospholipase D signaling pathway: C01245			no GS-DSA				no GS-DSA							no GS-DSA			no GS-DSA						no GS-DSA				no GS-DSA				no GS-DSA			no GS-DSA				no GS-DSA					no GS-DSA	no GS-DSA		no GS-DSA
Cell cycle: RB1																																								is GS-DSA		no GS-DSA
Cell cycle: TFDP1 E2F4				no GS-DSA	no GS-DSA					is GS-DSA							no GS-DSA									no GS-DSA					no GS-DSA					no GS-DSA		no GS-DSA		is GS-DSA		no GS-DSA					no GS-DSA	no GS-DSA
Cell cycle: CDC6 ORC3 ORC5 ORC4 ORC2 ORC1 ORC6				no GS-DSA	no GS-DSA																					no GS-DSA										no GS-DSA				is GS-DSA		no GS-DSA						no GS-DSA
Oocyte meiosis: REC8*																						no GS-DSA			no GS-DSA
Oocyte meiosis: REC8																						no GS-DSA			no GS-DSA
p53 signaling pathway: CDK1 CCNB3																																								is GS-DSA		no GS-DSA
p53 signaling pathway: CDK4 CCND1				no GS-DSA	no GS-DSA																					no GS-DSA										no GS-DSA				is GS-DSA		no GS-DSA						no GS-DSA
p53 signaling pathway: CDK2 CCNE1																																								is GS-DSA		no GS-DSA
p53 signaling pathway: CASP3																																								is GS-DSA		no GS-DSA
p53 signaling pathway: RPRM																																								is GS-DSA		no GS-DSA
p53 signaling pathway: GTSE1																																								is GS-DSA		no GS-DSA
p53 signaling pathway: FAS																																								is GS-DSA		no GS-DSA
p53 signaling pathway: PIDD1																																								is GS-DSA		no GS-DSA
p53 signaling pathway: BAX																																								no GS-DSA		is GS-DSA
p53 signaling pathway: PMAIP1																																								is GS-DSA		no GS-DSA
p53 signaling pathway: EI24																																								no GS-DSA		is GS-DSA
p53 signaling pathway: SHISA5																																								is GS-DSA		no GS-DSA
p53 signaling pathway: PERP																																								is GS-DSA		no GS-DSA
p53 signaling pathway: ZMAT3																																								is GS-DSA		no GS-DSA
p53 signaling pathway: SERPINE1																																								is GS-DSA		no GS-DSA
p53 signaling pathway: ADGRB1																																								is GS-DSA		no GS-DSA
p53 signaling pathway: CD82																																								is GS-DSA		no GS-DSA
p53 signaling pathway: THBS1																																								is GS-DSA
p53 signaling pathway: SERPINB5																																								is GS-DSA		no GS-DSA
p53 signaling pathway: DDB2																																								is GS-DSA		no GS-DSA
p53 signaling pathway: RRM2B																																								no GS-DSA		is GS-DSA
p53 signaling pathway: GADD45G																																								is GS-DSA		no GS-DSA
p53 signaling pathway: SESN3																																								is GS-DSA		no GS-DSA
p53 signaling pathway: PTEN																														is GS-DSA										no GS-DSA		no GS-DSA
p53 signaling pathway: TSC2																								is GS-DSA																no GS-DSA		no GS-DSA
p53 signaling pathway: IGFBP3																																								is GS-DSA		no GS-DSA
p53 signaling pathway: STEAP3																																								is GS-DSA		no GS-DSA
p53 signaling pathway: MDM2*																																								is GS-DSA		no GS-DSA
p53 signaling pathway: RFWD2																																								is GS-DSA		no GS-DSA
p53 signaling pathway: RCHY1																																								is GS-DSA		no GS-DSA
p53 signaling pathway: CCNG1																																								is GS-DSA		no GS-DSA
p53 signaling pathway: SIAH1																																								is GS-DSA		no GS-DSA
PI3K-Akt signaling pathway: EIF4B			no GS-DSA	no GS-DSA	no GS-DSA		no GS-DSA	no GS-DSA	no GS-DSA			no GS-DSA		no GS-DSA	no GS-DSA	no GS-DSA	no GS-DSA		no GS-DSA				no GS-DSA	no GS-DSA		no GS-DSA	no GS-DSA			is GS-DSA	no GS-DSA			no GS-DSA	no GS-DSA	no GS-DSA		no GS-DSA		no GS-DSA			no GS-DSA	no GS-DSA		no GS-DSA		no GS-DSA	no GS-DSA
PI3K-Akt signaling pathway: RPS6			no GS-DSA	no GS-DSA	no GS-DSA		no GS-DSA	is GS-DSA	no GS-DSA			no GS-DSA		no GS-DSA	no GS-DSA	no GS-DSA	no GS-DSA		no GS-DSA				no GS-DSA	no GS-DSA		no GS-DSA	no GS-DSA			no GS-DSA	no GS-DSA			no GS-DSA	no GS-DSA	no GS-DSA		no GS-DSA		no GS-DSA			no GS-DSA	no GS-DSA		no GS-DSA		no GS-DSA	no GS-DSA
PI3K-Akt signaling pathway: GYS1			no GS-DSA	no GS-DSA	no GS-DSA		no GS-DSA	is GS-DSA	no GS-DSA			no GS-DSA		no GS-DSA	no GS-DSA	no GS-DSA	no GS-DSA		no GS-DSA				no GS-DSA	no GS-DSA		no GS-DSA	no GS-DSA			no GS-DSA	no GS-DSA			no GS-DSA	no GS-DSA	no GS-DSA		no GS-DSA		no GS-DSA			no GS-DSA	no GS-DSA		no GS-DSA		no GS-DSA	no GS-DSA
PI3K-Akt signaling pathway: MYC			no GS-DSA	no GS-DSA	no GS-DSA		no GS-DSA	is GS-DSA	no GS-DSA			no GS-DSA		no GS-DSA	no GS-DSA	no GS-DSA	no GS-DSA		no GS-DSA				no GS-DSA	no GS-DSA		no GS-DSA	no GS-DSA			no GS-DSA	no GS-DSA			no GS-DSA	no GS-DSA	no GS-DSA		no GS-DSA		no GS-DSA			no GS-DSA	no GS-DSA		no GS-DSA		no GS-DSA	no GS-DSA
PI3K-Akt signaling pathway: CCND1			no GS-DSA	no GS-DSA	no GS-DSA		no GS-DSA	is GS-DSA	no GS-DSA			no GS-DSA		no GS-DSA	no GS-DSA	no GS-DSA	no GS-DSA		no GS-DSA				no GS-DSA	no GS-DSA		no GS-DSA	no GS-DSA			no GS-DSA	no GS-DSA			no GS-DSA	no GS-DSA	no GS-DSA		no GS-DSA		no GS-DSA		no GS-DSA	no GS-DSA	no GS-DSA		no GS-DSA		no GS-DSA	no GS-DSA
PI3K-Akt signaling pathway: RBL2																								is GS-DSA
PI3K-Akt signaling pathway: PCK1			no GS-DSA	no GS-DSA	no GS-DSA		no GS-DSA	is GS-DSA	no GS-DSA			no GS-DSA		no GS-DSA	no GS-DSA	no GS-DSA	no GS-DSA		no GS-DSA				no GS-DSA	no GS-DSA		no GS-DSA	no GS-DSA			no GS-DSA	no GS-DSA			no GS-DSA	no GS-DSA	no GS-DSA		no GS-DSA		no GS-DSA			no GS-DSA	no GS-DSA		no GS-DSA		no GS-DSA	no GS-DSA
PI3K-Akt signaling pathway: G6PC																								is GS-DSA
PI3K-Akt signaling pathway: FASLG			no GS-DSA	no GS-DSA	no GS-DSA		no GS-DSA	is GS-DSA	no GS-DSA			no GS-DSA		no GS-DSA	no GS-DSA	no GS-DSA	no GS-DSA		no GS-DSA				no GS-DSA	no GS-DSA		no GS-DSA	no GS-DSA			no GS-DSA	no GS-DSA			no GS-DSA	no GS-DSA	no GS-DSA		no GS-DSA		no GS-DSA			no GS-DSA	no GS-DSA		no GS-DSA		no GS-DSA	no GS-DSA
PI3K-Akt signaling pathway: BCL2L11			no GS-DSA	no GS-DSA	no GS-DSA		no GS-DSA	is GS-DSA	no GS-DSA			no GS-DSA		no GS-DSA	no GS-DSA	no GS-DSA	no GS-DSA		no GS-DSA				no GS-DSA	no GS-DSA		no GS-DSA	no GS-DSA			no GS-DSA	no GS-DSA			no GS-DSA	no GS-DSA	no GS-DSA		no GS-DSA		no GS-DSA			no GS-DSA	no GS-DSA		no GS-DSA		no GS-DSA	no GS-DSA
PI3K-Akt signaling pathway: TP53			no GS-DSA	no GS-DSA	no GS-DSA		no GS-DSA	is GS-DSA	no GS-DSA			no GS-DSA		no GS-DSA	no GS-DSA	no GS-DSA	no GS-DSA		no GS-DSA				no GS-DSA	no GS-DSA		no GS-DSA	no GS-DSA			no GS-DSA	no GS-DSA			no GS-DSA	no GS-DSA	no GS-DSA		no GS-DSA		no GS-DSA			no GS-DSA	no GS-DSA		no GS-DSA		no GS-DSA	no GS-DSA
PI3K-Akt signaling pathway: BCL2L1*			no GS-DSA	no GS-DSA	no GS-DSA		no GS-DSA	is GS-DSA	no GS-DSA			no GS-DSA		no GS-DSA	no GS-DSA	no GS-DSA	no GS-DSA		no GS-DSA				no GS-DSA	no GS-DSA		no GS-DSA	no GS-DSA			no GS-DSA	no GS-DSA			no GS-DSA	no GS-DSA	no GS-DSA		no GS-DSA		no GS-DSA			no GS-DSA	no GS-DSA		no GS-DSA		no GS-DSA	no GS-DSA
PI3K-Akt signaling pathway: MYB			no GS-DSA	no GS-DSA	no GS-DSA		no GS-DSA	is GS-DSA	no GS-DSA			is GS-DSA		no GS-DSA	no GS-DSA	no GS-DSA	no GS-DSA		no GS-DSA				no GS-DSA	no GS-DSA		no GS-DSA	no GS-DSA			is GS-DSA	no GS-DSA			no GS-DSA	no GS-DSA	no GS-DSA		no GS-DSA		no GS-DSA			no GS-DSA	no GS-DSA		no GS-DSA		no GS-DSA	no GS-DSA
PI3K-Akt signaling pathway: CCND1 CDK2			no GS-DSA				no GS-DSA	is GS-DSA	no GS-DSA			no GS-DSA		no GS-DSA	no GS-DSA	no GS-DSA	no GS-DSA		no GS-DSA				no GS-DSA	no GS-DSA			no GS-DSA			no GS-DSA	no GS-DSA			no GS-DSA	no GS-DSA			no GS-DSA		no GS-DSA		no GS-DSA	no GS-DSA	no GS-DSA		no GS-DSA			no GS-DSA
PI3K-Akt signaling pathway: MAPK1			no GS-DSA	no GS-DSA	no GS-DSA		no GS-DSA	is GS-DSA	no GS-DSA			no GS-DSA		no GS-DSA	no GS-DSA	no GS-DSA	no GS-DSA		no GS-DSA				no GS-DSA	no GS-DSA		no GS-DSA	no GS-DSA			no GS-DSA	no GS-DSA			no GS-DSA	no GS-DSA	no GS-DSA		no GS-DSA		no GS-DSA			no GS-DSA	no GS-DSA		no GS-DSA		no GS-DSA	no GS-DSA
PI3K-Akt signaling pathway: BCL2			no GS-DSA	no GS-DSA	no GS-DSA		no GS-DSA	no GS-DSA	no GS-DSA			no GS-DSA		no GS-DSA	no GS-DSA	no GS-DSA	no GS-DSA		no GS-DSA				no GS-DSA	is GS-DSA		no GS-DSA	no GS-DSA			no GS-DSA	no GS-DSA			no GS-DSA	no GS-DSA	no GS-DSA		no GS-DSA		no GS-DSA			no GS-DSA	no GS-DSA		no GS-DSA		no GS-DSA	no GS-DSA
PI3K-Akt signaling pathway: MCL1			no GS-DSA	no GS-DSA	no GS-DSA		no GS-DSA	no GS-DSA	no GS-DSA		no GS-DSA	no GS-DSA		no GS-DSA	no GS-DSA	no GS-DSA	no GS-DSA		no GS-DSA		no GS-DSA		no GS-DSA	is GS-DSA		no GS-DSA	no GS-DSA			no GS-DSA	no GS-DSA		no GS-DSA	no GS-DSA	no GS-DSA	no GS-DSA		no GS-DSA		no GS-DSA	no GS-DSA		no GS-DSA	no GS-DSA		no GS-DSA		no GS-DSA	no GS-DSA
PI3K-Akt signaling pathway: RXRA			no GS-DSA	no GS-DSA	no GS-DSA		no GS-DSA	is GS-DSA	no GS-DSA			no GS-DSA		no GS-DSA	no GS-DSA	no GS-DSA	no GS-DSA		no GS-DSA				no GS-DSA	no GS-DSA		no GS-DSA	no GS-DSA			no GS-DSA	no GS-DSA			no GS-DSA	no GS-DSA	no GS-DSA		no GS-DSA		no GS-DSA			no GS-DSA	no GS-DSA		no GS-DSA		no GS-DSA	no GS-DSA
PI3K-Akt signaling pathway: BCL2**			no GS-DSA	no GS-DSA	no GS-DSA		no GS-DSA	is GS-DSA	no GS-DSA			no GS-DSA		no GS-DSA	no GS-DSA	no GS-DSA	no GS-DSA		no GS-DSA				no GS-DSA	no GS-DSA		no GS-DSA	no GS-DSA			no GS-DSA	no GS-DSA			no GS-DSA	no GS-DSA	no GS-DSA		no GS-DSA		no GS-DSA			no GS-DSA	no GS-DSA		no GS-DSA		no GS-DSA	no GS-DSA
PI3K-Akt signaling pathway: EIF4E			no GS-DSA	no GS-DSA	no GS-DSA		no GS-DSA	is GS-DSA	no GS-DSA			no GS-DSA		no GS-DSA	no GS-DSA	no GS-DSA	no GS-DSA		no GS-DSA				no GS-DSA	no GS-DSA		no GS-DSA	no GS-DSA			no GS-DSA	no GS-DSA			no GS-DSA	no GS-DSA	no GS-DSA		no GS-DSA		no GS-DSA			no GS-DSA	no GS-DSA		no GS-DSA		no GS-DSA	no GS-DSA
PI3K-Akt signaling pathway: NOS3																								is GS-DSA
PI3K-Akt signaling pathway: CASP9			no GS-DSA	no GS-DSA	no GS-DSA		no GS-DSA	is GS-DSA	no GS-DSA			no GS-DSA		no GS-DSA	no GS-DSA	no GS-DSA	no GS-DSA		no GS-DSA				no GS-DSA	no GS-DSA		no GS-DSA	no GS-DSA			no GS-DSA	no GS-DSA			no GS-DSA	no GS-DSA	no GS-DSA		no GS-DSA		no GS-DSA			no GS-DSA	no GS-DSA		no GS-DSA		no GS-DSA	no GS-DSA
PI3K-Akt signaling pathway: PRKCA			no GS-DSA	no GS-DSA	no GS-DSA		no GS-DSA	is GS-DSA	no GS-DSA			is GS-DSA		no GS-DSA	no GS-DSA	no GS-DSA	no GS-DSA		no GS-DSA				no GS-DSA			no GS-DSA	no GS-DSA			is GS-DSA	no GS-DSA			no GS-DSA	no GS-DSA	no GS-DSA		no GS-DSA		no GS-DSA			no GS-DSA	no GS-DSA		no GS-DSA		no GS-DSA	no GS-DSA
PI3K-Akt signaling pathway: PKN3			no GS-DSA	no GS-DSA	no GS-DSA		no GS-DSA	is GS-DSA	no GS-DSA			no GS-DSA		no GS-DSA	no GS-DSA	no GS-DSA	no GS-DSA		no GS-DSA				no GS-DSA			no GS-DSA	no GS-DSA				no GS-DSA			no GS-DSA	no GS-DSA	no GS-DSA		no GS-DSA					no GS-DSA	no GS-DSA		no GS-DSA		no GS-DSA	no GS-DSA
PI3K-Akt signaling pathway: C8orf44-SGK3			no GS-DSA	no GS-DSA	no GS-DSA		no GS-DSA	is GS-DSA	no GS-DSA			no GS-DSA		no GS-DSA	no GS-DSA	no GS-DSA	no GS-DSA		no GS-DSA				no GS-DSA			no GS-DSA	no GS-DSA			no GS-DSA	no GS-DSA			no GS-DSA	no GS-DSA	no GS-DSA		no GS-DSA		no GS-DSA			no GS-DSA	no GS-DSA		no GS-DSA		no GS-DSA	no GS-DSA
AMPK signaling pathway: RPS6KB1																	no GS-DSA													is GS-DSA
AMPK signaling pathway: PPARG																														is GS-DSA
AMPK signaling pathway: ULK1																	no GS-DSA							no GS-DSA						is GS-DSA
AMPK signaling pathway: G6PC																	no GS-DSA							is GS-DSA
AMPK signaling pathway: PCK1																	no GS-DSA							is GS-DSA
AMPK signaling pathway: FASN																	no GS-DSA							is GS-DSA
AMPK signaling pathway: ACACA*																	no GS-DSA							is GS-DSA
AMPK signaling pathway: SCD																	no GS-DSA							is GS-DSA
AMPK signaling pathway: EEF2																	no GS-DSA							is GS-DSA
AMPK signaling pathway: SLC2A4																	no GS-DSA							is GS-DSA
AMPK signaling pathway: CCND1				no GS-DSA	no GS-DSA												no GS-DSA							is GS-DSA		no GS-DSA										no GS-DSA						no GS-DSA						no GS-DSA
AMPK signaling pathway: CCNA2																	no GS-DSA							is GS-DSA
AMPK signaling pathway: PPARGC1A**																	no GS-DSA							is GS-DSA
AMPK signaling pathway: PFKFB1																	no GS-DSA							is GS-DSA
AMPK signaling pathway: MLYCD																	no GS-DSA							is GS-DSA
AMPK signaling pathway: GYS1																	no GS-DSA							is GS-DSA
AMPK signaling pathway: LIPE																	no GS-DSA							is GS-DSA
AMPK signaling pathway: HMGCR																	no GS-DSA							is GS-DSA
AMPK signaling pathway: ACACB																	no GS-DSA							is GS-DSA
AMPK signaling pathway: ACACA																	no GS-DSA							is GS-DSA
AMPK signaling pathway: CD36																	no GS-DSA							is GS-DSA
AMPK signaling pathway: CFTR																	no GS-DSA							is GS-DSA
Apoptosis: BAK1																																								is GS-DSA
Apoptosis: BAX																																								is GS-DSA
Apoptosis: PIDD1																																								is GS-DSA
Apoptosis: BID*																																								is GS-DSA
Apoptosis: APAF1																																								is GS-DSA
Apoptosis: TP53AIP1																																								is GS-DSA
Apoptosis: FAS*																																								is GS-DSA
Apoptosis: TNFRSF10D*																																								is GS-DSA
Apoptosis: BBC3																																								is GS-DSA
Apoptosis: PMAIP1																																								is GS-DSA
Apoptosis: PARP2																																								is GS-DSA
Apoptosis: PTPN13																								no GS-DSA						is GS-DSA
Apoptosis: CFLAR*																								no GS-DSA						is GS-DSA
Apoptosis: BIRC2																								no GS-DSA						is GS-DSA
Apoptosis: GADD45G																								no GS-DSA						is GS-DSA
Apoptosis: TRAF1																								no GS-DSA						is GS-DSA
Apoptosis: BCL2L1																								no GS-DSA						is GS-DSA
Apoptosis: BAX*											is GS-DSA										is GS-DSA			no GS-DSA						no GS-DSA			is GS-DSA								is GS-DSA
Apoptosis: BCL2*														no GS-DSA		no GS-DSA
Apoptosis: MCL1											is GS-DSA										is GS-DSA												is GS-DSA								is GS-DSA
Longevity regulating pathway - mammal: SOD2														no GS-DSA		no GS-DSA	no GS-DSA							no GS-DSA						is GS-DSA
Longevity regulating pathway - mammal: CAT														no GS-DSA		no GS-DSA	no GS-DSA							no GS-DSA						is GS-DSA
Longevity regulating pathway - mammal: EIF4E														no GS-DSA		no GS-DSA	no GS-DSA							no GS-DSA						is GS-DSA
Longevity regulating pathway - mammal: ULK3 RB1CC1 ATG13 ATG101														no GS-DSA		no GS-DSA	no GS-DSA							no GS-DSA						is GS-DSA
Longevity regulating pathway - mammal: EHMT2														no GS-DSA		no GS-DSA								no GS-DSA						is GS-DSA
Longevity regulating pathway - mammal: PPARGC1A																	no GS-DSA							is GS-DSA
Longevity regulating pathway - mammal: TP53*																	no GS-DSA							is GS-DSA
Longevity regulating pathway - mammal: PPARG																	no GS-DSA							is GS-DSA
Longevity regulating pathway - multiple species: SOD2														no GS-DSA		no GS-DSA														is GS-DSA
Longevity regulating pathway - multiple species: CAT														no GS-DSA		no GS-DSA								no GS-DSA						is GS-DSA
Longevity regulating pathway - multiple species: RPS6KB1														no GS-DSA		no GS-DSA								is GS-DSA
Longevity regulating pathway - multiple species: SOD1																								no GS-DSA						is GS-DSA
Longevity regulating pathway - multiple species: CRYAB																								is GS-DSA						is GS-DSA
Longevity regulating pathway - multiple species: RPS6KB1*																								is GS-DSA
Longevity regulating pathway - multiple species: SOD2*																								no GS-DSA						is GS-DSA
Longevity regulating pathway - multiple species: CAT*																								no GS-DSA						is GS-DSA
Adrenergic signaling in cardiomyocytes: SCN1B
Adrenergic signaling in cardiomyocytes: RYR2
Adrenergic signaling in cardiomyocytes: ACTC1 MYH6
Adrenergic signaling in cardiomyocytes: ACTC1 TPM1
Adrenergic signaling in cardiomyocytes: ATP1B4
Adrenergic signaling in cardiomyocytes: SLC9A1
Adrenergic signaling in cardiomyocytes: KCNE1
Adrenergic signaling in cardiomyocytes: ATP2B1
Adrenergic signaling in cardiomyocytes: SLC8A1
Adrenergic signaling in cardiomyocytes: CREB3
Adrenergic signaling in cardiomyocytes: TNNI3 TPM1
Adrenergic signaling in cardiomyocytes: MAPK14																																						no GS-DSA
Adrenergic signaling in cardiomyocytes: AKT3																								no GS-DSA						is GS-DSA
Wnt signaling pathway: MYC																							no GS-DSA				no GS-DSA			is GS-DSA
Wnt signaling pathway: JUN																							is GS-DSA				is GS-DSA			is GS-DSA
Wnt signaling pathway: FOSL1																							no GS-DSA				no GS-DSA			is GS-DSA
Wnt signaling pathway: CCND1																							no GS-DSA				no GS-DSA			is GS-DSA
Wnt signaling pathway: MMP7																							no GS-DSA				no GS-DSA			is GS-DSA
Hedgehog signaling pathway: PTCH1
Hedgehog signaling pathway: CCND1				no GS-DSA	no GS-DSA																					is GS-DSA										no GS-DSA						no GS-DSA						is GS-DSA
Hedgehog signaling pathway: SMO
Hedgehog signaling pathway: PTCH1**
Hedgehog signaling pathway: GLI1***
Hedgehog signaling pathway: PTCH1***
Hedgehog signaling pathway: HHIP*
Hedgehog signaling pathway: CCND1*				no GS-DSA	no GS-DSA																					no GS-DSA										no GS-DSA						no GS-DSA						no GS-DSA
Hedgehog signaling pathway: BCL2*
Hedgehog signaling pathway: PRKACA
Hedgehog signaling pathway: GLI1 SUFU*
Hedgehog signaling pathway: SUFU
Axon guidance: CDC42										is GS-DSA							no GS-DSA														no GS-DSA							no GS-DSA									no GS-DSA
Axon guidance: RAC1****										is GS-DSA							is GS-DSA														no GS-DSA							no GS-DSA									no GS-DSA
Axon guidance: CDC42*																	is GS-DSA																					no GS-DSA
Axon guidance: ROCK1																	is GS-DSA																					no GS-DSA
Axon guidance: MAPK1*														no GS-DSA		no GS-DSA
Axon guidance: ENAH										is GS-DSA							no GS-DSA														no GS-DSA							no GS-DSA									no GS-DSA
Axon guidance: RASA1																	is GS-DSA																					no GS-DSA
Axon guidance: FYN																	is GS-DSA																					no GS-DSA
Axon guidance: PAK4												is GS-DSA			no GS-DSA								no GS-DSA				no GS-DSA
Axon guidance: RAF1												no GS-DSA			no GS-DSA								no GS-DSA				no GS-DSA
Axon guidance: ILK
Axon guidance: FYN*										is GS-DSA							is GS-DSA
Axon guidance: GSK3B																														is GS-DSA
Axon guidance: ENAH*										is GS-DSA							is GS-DSA														no GS-DSA							no GS-DSA									no GS-DSA
Axon guidance: UNC5D PTPN11										is GS-DSA							is GS-DSA
Axon guidance: ABLIM3										is GS-DSA							is GS-DSA
Axon guidance: NCK1 PAK4										is GS-DSA							is GS-DSA
VEGF signaling pathway: HSPB1							no GS-DSA	is GS-DSA				no GS-DSA																							no GS-DSA			no GS-DSA						no GS-DSA					no GS-DSA
VEGF signaling pathway: NOS3								is GS-DSA
VEGF signaling pathway: CASP9							no GS-DSA	is GS-DSA		no GS-DSA		no GS-DSA					no GS-DSA							no GS-DSA						no GS-DSA					no GS-DSA									no GS-DSA					no GS-DSA
VEGF signaling pathway: BAD							no GS-DSA	is GS-DSA				is GS-DSA												no GS-DSA											no GS-DSA									no GS-DSA					no GS-DSA
VEGF signaling pathway: RAC1							no GS-DSA	is GS-DSA		no GS-DSA		no GS-DSA					no GS-DSA													no GS-DSA					no GS-DSA									no GS-DSA					no GS-DSA
VEGF signaling pathway: SHC2							no GS-DSA	is GS-DSA				no GS-DSA																							no GS-DSA									no GS-DSA					no GS-DSA
VEGF signaling pathway: PTK2							no GS-DSA	is GS-DSA				no GS-DSA																							no GS-DSA									no GS-DSA					no GS-DSA
VEGF signaling pathway: PXN							no GS-DSA	is GS-DSA				no GS-DSA																							no GS-DSA									no GS-DSA					no GS-DSA
Osteoclast differentiation: AKT3																				is GS-DSA				no GS-DSA														no GS-DSA						no GS-DSA
Osteoclast differentiation: MAPK1
Osteoclast differentiation: NFKB2																				is GS-DSA																		no GS-DSA						no GS-DSA
Osteoclast differentiation: NFKB1																				is GS-DSA																		is GS-DSA						is GS-DSA
Osteoclast differentiation: NFATC1																				is GS-DSA									no GS-DSA
Osteoclast differentiation: FOS*																				is GS-DSA
Hippo signaling pathway: AREG																														is GS-DSA
Hippo signaling pathway: BIRC5																														is GS-DSA
Hippo signaling pathway: AFP																														is GS-DSA
Hippo signaling pathway: ITGB2																														is GS-DSA
Hippo signaling pathway: GLI2																														is GS-DSA
Hippo signaling pathway: SMAD7																														is GS-DSA
Hippo signaling pathway: SERPINE1																														is GS-DSA
Hippo signaling pathway: ID1																														is GS-DSA
Hippo signaling pathway: AXIN1																							no GS-DSA				no GS-DSA			is GS-DSA
Hippo signaling pathway: NKD1																							no GS-DSA				no GS-DSA			is GS-DSA
Hippo signaling pathway: MYC																							no GS-DSA				no GS-DSA			is GS-DSA
Hippo signaling pathway: CCND1																							no GS-DSA				no GS-DSA			is GS-DSA												no GS-DSA
Hippo signaling pathway: SOX2																							no GS-DSA				no GS-DSA			is GS-DSA
Hippo signaling pathway: SNAI2																							no GS-DSA				no GS-DSA			is GS-DSA
Hippo signaling pathway: BIRC2																							no GS-DSA				no GS-DSA			is GS-DSA
Hippo signaling pathway: MOB1A																														is GS-DSA
Focal adhesion: VASP ACTB		no GS-DSA	no GS-DSA				no GS-DSA	is GS-DSA		is GS-DSA		is GS-DSA		no GS-DSA	no GS-DSA	no GS-DSA	no GS-DSA						no GS-DSA				no GS-DSA			no GS-DSA	no GS-DSA			no GS-DSA	no GS-DSA			no GS-DSA		no GS-DSA			no GS-DSA	no GS-DSA		no GS-DSA			no GS-DSA
Focal adhesion: ZYX ACTB		no GS-DSA	no GS-DSA				no GS-DSA	is GS-DSA		no GS-DSA		no GS-DSA		no GS-DSA	no GS-DSA	no GS-DSA	no GS-DSA						no GS-DSA				no GS-DSA			no GS-DSA	no GS-DSA			no GS-DSA	no GS-DSA			no GS-DSA		no GS-DSA			no GS-DSA	no GS-DSA		no GS-DSA			no GS-DSA
Focal adhesion: CCND1		no GS-DSA	no GS-DSA	no GS-DSA	no GS-DSA		no GS-DSA	is GS-DSA		no GS-DSA		no GS-DSA		no GS-DSA	no GS-DSA	no GS-DSA	no GS-DSA						no GS-DSA	no GS-DSA		no GS-DSA	no GS-DSA			no GS-DSA	no GS-DSA			no GS-DSA	no GS-DSA	no GS-DSA		no GS-DSA		no GS-DSA			no GS-DSA	no GS-DSA		no GS-DSA		no GS-DSA	no GS-DSA
Focal adhesion: BCL2		no GS-DSA	no GS-DSA				no GS-DSA	is GS-DSA		no GS-DSA		no GS-DSA		no GS-DSA	no GS-DSA	no GS-DSA	no GS-DSA						no GS-DSA				no GS-DSA			no GS-DSA	no GS-DSA			no GS-DSA	no GS-DSA			no GS-DSA		no GS-DSA			no GS-DSA	no GS-DSA		no GS-DSA			no GS-DSA
Focal adhesion: VCL TLN1		no GS-DSA	no GS-DSA				no GS-DSA	is GS-DSA		no GS-DSA		no GS-DSA		no GS-DSA	no GS-DSA		no GS-DSA						no GS-DSA				no GS-DSA			no GS-DSA	no GS-DSA			no GS-DSA	no GS-DSA			no GS-DSA		no GS-DSA			no GS-DSA	no GS-DSA		no GS-DSA			no GS-DSA
Focal adhesion: TLN1 ITGB1 ITGA11																														is GS-DSA										no GS-DSA
Focal adhesion: VCL ACTN4		no GS-DSA	no GS-DSA				no GS-DSA	is GS-DSA		no GS-DSA		no GS-DSA		no GS-DSA	no GS-DSA		no GS-DSA						no GS-DSA				no GS-DSA			no GS-DSA	no GS-DSA			no GS-DSA	no GS-DSA			no GS-DSA		no GS-DSA			no GS-DSA	no GS-DSA		no GS-DSA			no GS-DSA
Adherens junction: LEF1 CTNNB1		no GS-DSA	no GS-DSA							is GS-DSA		no GS-DSA		no GS-DSA	no GS-DSA		no GS-DSA						no GS-DSA				no GS-DSA			no GS-DSA				no GS-DSA									no GS-DSA			no GS-DSA
Adherens junction: CTNND1		no GS-DSA	no GS-DSA									is GS-DSA		no GS-DSA	no GS-DSA								no GS-DSA				no GS-DSA							no GS-DSA									no GS-DSA			no GS-DSA
Adherens junction: SNAI2		no GS-DSA	no GS-DSA											no GS-DSA									no GS-DSA				no GS-DSA							no GS-DSA									no GS-DSA			no GS-DSA
Adherens junction: ACTB ACTN4 CTNNA1										is GS-DSA							no GS-DSA						no GS-DSA				no GS-DSA			no GS-DSA
Adherens junction: ACTB TJP1										is GS-DSA							no GS-DSA
Adherens junction: RHOA										is GS-DSA							no GS-DSA
Tight junction: ACTB MLLT4														no GS-DSA		no GS-DSA
Tight junction: IGSF5 TJP1 MLLT4														no GS-DSA		no GS-DSA
Tight junction: TJP1 CTNNB1 CTNNA1																							no GS-DSA				no GS-DSA			is GS-DSA
Tight junction: TJP1 YBX3 CDK4																																										is GS-DSA
Gap junction: GJA1 GJA1			no GS-DSA				no GS-DSA			is GS-DSA				no GS-DSA		no GS-DSA	no GS-DSA						no GS-DSA				no GS-DSA				no GS-DSA			no GS-DSA				no GS-DSA					no GS-DSA	no GS-DSA		no GS-DSA
Gap junction: GJA1 GJA1*			no GS-DSA				no GS-DSA			is GS-DSA				no GS-DSA		no GS-DSA	no GS-DSA						no GS-DSA				no GS-DSA				no GS-DSA			no GS-DSA				no GS-DSA					no GS-DSA	no GS-DSA		no GS-DSA
Gap junction: GJA1 TJP1			no GS-DSA				no GS-DSA			is GS-DSA				no GS-DSA		no GS-DSA	no GS-DSA						no GS-DSA				no GS-DSA				no GS-DSA			no GS-DSA				no GS-DSA					no GS-DSA	no GS-DSA		no GS-DSA
Gap junction: GJA1 GJA1**							no GS-DSA			is GS-DSA							no GS-DSA														no GS-DSA							no GS-DSA						no GS-DSA
Signaling pathways regulating pluripotency of stem cells: HNF1A																							is GS-DSA				is GS-DSA			is GS-DSA
Signaling pathways regulating pluripotency of stem cells: AKT3																								is GS-DSA
Signaling pathways regulating pluripotency of stem cells: MAPK1*				no GS-DSA	no GS-DSA									no GS-DSA												no GS-DSA										no GS-DSA								no GS-DSA				no GS-DSA
Signaling pathways regulating pluripotency of stem cells: AKT3*				no GS-DSA	no GS-DSA																			is GS-DSA		no GS-DSA				no GS-DSA						no GS-DSA								no GS-DSA				no GS-DSA
Signaling pathways regulating pluripotency of stem cells: CTNNB1*																							no GS-DSA				no GS-DSA			is GS-DSA
Platelet activation: ITPR1										is GS-DSA							no GS-DSA												no GS-DSA	no GS-DSA
Platelet activation: RHOA*										is GS-DSA							no GS-DSA												no GS-DSA	no GS-DSA
Platelet activation: C02198*										is GS-DSA							no GS-DSA							no GS-DSA					no GS-DSA	no GS-DSA								no GS-DSA
Toll-like receptor signaling pathway: TNF																								no GS-DSA						is GS-DSA								no GS-DSA
Toll-like receptor signaling pathway: IL1B																								no GS-DSA						is GS-DSA								no GS-DSA
Toll-like receptor signaling pathway: IL6
Toll-like receptor signaling pathway: CXCL8																								no GS-DSA						is GS-DSA								no GS-DSA
Toll-like receptor signaling pathway: CCL5																								no GS-DSA						is GS-DSA								no GS-DSA
Toll-like receptor signaling pathway: CCL3L3																								no GS-DSA						is GS-DSA								no GS-DSA
Toll-like receptor signaling pathway: CCL4L1																								no GS-DSA						is GS-DSA								no GS-DSA
Jak-STAT signaling pathway: MTOR																								is GS-DSA
Jak-STAT signaling pathway: RAF1																			is GS-DSA
Jak-STAT signaling pathway: BCL2																			no GS-DSA
Jak-STAT signaling pathway: BCL2L1																			no GS-DSA
Jak-STAT signaling pathway: MYC																			no GS-DSA
Jak-STAT signaling pathway: CDKN1A																			no GS-DSA																							is GS-DSA
Jak-STAT signaling pathway: AOX1																			no GS-DSA
Jak-STAT signaling pathway: GFAP																			no GS-DSA
Jak-STAT signaling pathway: MCL1											no GS-DSA								no GS-DSA		no GS-DSA												no GS-DSA								no GS-DSA
Jak-STAT signaling pathway: PIM1																			no GS-DSA
Jak-STAT signaling pathway: CCND1				no GS-DSA	no GS-DSA														no GS-DSA							no GS-DSA										no GS-DSA						no GS-DSA						no GS-DSA
Natural killer cell mediated cytotoxicity: TNF
Natural killer cell mediated cytotoxicity: TNFRSF10D														no GS-DSA		no GS-DSA														is GS-DSA								no GS-DSA						no GS-DSA
T cell receptor signaling pathway: NFKB1																								no GS-DSA						is GS-DSA		no GS-DSA						no GS-DSA	no GS-DSA					no GS-DSA	no GS-DSA
T cell receptor signaling pathway: NFATC1																								no GS-DSA						is GS-DSA		no GS-DSA						no GS-DSA	no GS-DSA					no GS-DSA	no GS-DSA
T cell receptor signaling pathway: RHOA																																no GS-DSA						no GS-DSA	is GS-DSA					no GS-DSA	is GS-DSA
T cell receptor signaling pathway: FOS														no GS-DSA		no GS-DSA																no GS-DSA						no GS-DSA	is GS-DSA					no GS-DSA	is GS-DSA
T cell receptor signaling pathway: PAK4																																no GS-DSA						no GS-DSA	is GS-DSA					no GS-DSA	is GS-DSA
T cell receptor signaling pathway: LAT GRAP2																																no GS-DSA						no GS-DSA	is GS-DSA					no GS-DSA	is GS-DSA
T cell receptor signaling pathway: GRAP2 LCP2																																no GS-DSA						no GS-DSA	is GS-DSA					no GS-DSA	is GS-DSA
T cell receptor signaling pathway: CD3E									is GS-DSA
B cell receptor signaling pathway: GSK3B									no GS-DSA															no GS-DSA						is GS-DSA
B cell receptor signaling pathway: NFKB1									no GS-DSA															no GS-DSA					no GS-DSA	is GS-DSA
Fc epsilon RI signaling pathway: AKT3																								no GS-DSA						is GS-DSA
Fc epsilon RI signaling pathway: PRKCA																													no GS-DSA	is GS-DSA
Fc epsilon RI signaling pathway: MAPK8																														is GS-DSA
Fc epsilon RI signaling pathway: MAPK14																														is GS-DSA								no GS-DSA
Fc epsilon RI signaling pathway: PLA2G4B														no GS-DSA		no GS-DSA
Fc gamma R-mediated phagocytosis: ARPC5										no GS-DSA						no GS-DSA	no GS-DSA						no GS-DSA				no GS-DSA			is GS-DSA
Fc gamma R-mediated phagocytosis: WAS										is GS-DSA						no GS-DSA	no GS-DSA						no GS-DSA				no GS-DSA			no GS-DSA
Fc gamma R-mediated phagocytosis: PLA2G4B																														is GS-DSA
Fc gamma R-mediated phagocytosis: MARCKS																														is GS-DSA
Fc gamma R-mediated phagocytosis: NCF1																														is GS-DSA
Fc gamma R-mediated phagocytosis: RPS6KB1																								no GS-DSA						is GS-DSA
Fc gamma R-mediated phagocytosis: MYO10																														is GS-DSA
Fc gamma R-mediated phagocytosis: DNM2 AMPH																														is GS-DSA
TNF signaling pathway: CASP7
TNF signaling pathway: JUN
TNF signaling pathway: CEBPB																																						is GS-DSA
Leukocyte transendothelial migration: PECAM1																							no GS-DSA				no GS-DSA			is GS-DSA
Leukocyte transendothelial migration: ACTB CTNNA1 CTNNB1																							no GS-DSA				no GS-DSA			is GS-DSA
Leukocyte transendothelial migration: RAC2																														is GS-DSA
Leukocyte transendothelial migration: CDC42																														is GS-DSA														no GS-DSA
Leukocyte transendothelial migration: RAC1*																														is GS-DSA														no GS-DSA
Leukocyte transendothelial migration: MMP2																														is GS-DSA
Leukocyte transendothelial migration: MAPK14																														is GS-DSA								is GS-DSA
Circadian entrainment: PER1
Circadian entrainment: FOS
Long-term potentiation: CREBBP ATF4														no GS-DSA		no GS-DSA
Neurotrophin signaling pathway: ATF4										no GS-DSA				no GS-DSA		no GS-DSA	no GS-DSA						no GS-DSA				no GS-DSA				no GS-DSA							no GS-DSA									no GS-DSA
Neurotrophin signaling pathway: NFKB1										is GS-DSA				no GS-DSA		no GS-DSA	no GS-DSA						no GS-DSA	is GS-DSA			no GS-DSA			is GS-DSA	no GS-DSA							no GS-DSA									no GS-DSA
Neurotrophin signaling pathway: BAD																								is GS-DSA
Neurotrophin signaling pathway: GSK3B										is GS-DSA				no GS-DSA		no GS-DSA	no GS-DSA						no GS-DSA	no GS-DSA			no GS-DSA			is GS-DSA	no GS-DSA							no GS-DSA									no GS-DSA
Neurotrophin signaling pathway: ATF4*										is GS-DSA							no GS-DSA														no GS-DSA							no GS-DSA									no GS-DSA
Retrograde endocannabinoid signaling: MAPK14*																																						is GS-DSA
Retrograde endocannabinoid signaling: MAPK14																																						is GS-DSA
Cholinergic synapse: BCL2																								no GS-DSA						is GS-DSA
Serotonergic synapse: PRKACA
Serotonergic synapse: CASP3														no GS-DSA		no GS-DSA
Dopaminergic synapse: CACNA1C
Dopaminergic synapse: GRIN2A																								is GS-DSA
Dopaminergic synapse: KIF5A GRIA1																								is GS-DSA
Dopaminergic synapse: FOS
Dopaminergic synapse: CREB3
Dopaminergic synapse: SCN1A
Dopaminergic synapse: CLOCK ARNTL																								is GS-DSA
Long-term depression: GNA13*
Long-term depression: GNA13
Inflammatory mediator regulation of TRP channels: TRPV1										is GS-DSA							no GS-DSA													is GS-DSA								no GS-DSA
Inflammatory mediator regulation of TRP channels: TRPM8
Inflammatory mediator regulation of TRP channels: TRPV4
Regulation of actin cytoskeleton: ACTB ARPC5			no GS-DSA	no GS-DSA	no GS-DSA		no GS-DSA			is GS-DSA				no GS-DSA		no GS-DSA	no GS-DSA						is GS-DSA			no GS-DSA	is GS-DSA			no GS-DSA	no GS-DSA			no GS-DSA		no GS-DSA		no GS-DSA					no GS-DSA	no GS-DSA		no GS-DSA		no GS-DSA
Regulation of actin cytoskeleton: MYL12B MYH9 ACTB			no GS-DSA	no GS-DSA	no GS-DSA		no GS-DSA			is GS-DSA				no GS-DSA		no GS-DSA	no GS-DSA						no GS-DSA			no GS-DSA	no GS-DSA			no GS-DSA	no GS-DSA			no GS-DSA		no GS-DSA		no GS-DSA					no GS-DSA	no GS-DSA		no GS-DSA		no GS-DSA
Regulation of actin cytoskeleton: PXN			no GS-DSA	no GS-DSA	no GS-DSA		no GS-DSA			is GS-DSA				no GS-DSA		no GS-DSA	no GS-DSA						no GS-DSA			no GS-DSA	no GS-DSA			is GS-DSA	no GS-DSA			no GS-DSA		no GS-DSA		no GS-DSA					no GS-DSA	no GS-DSA		no GS-DSA		no GS-DSA
Regulation of actin cytoskeleton: IQGAP2			no GS-DSA	no GS-DSA	no GS-DSA		no GS-DSA			is GS-DSA				no GS-DSA		no GS-DSA	no GS-DSA						no GS-DSA			no GS-DSA	no GS-DSA			no GS-DSA	no GS-DSA			no GS-DSA		no GS-DSA		no GS-DSA					no GS-DSA	no GS-DSA		no GS-DSA		no GS-DSA
Insulin signaling pathway: EIF4E														no GS-DSA		no GS-DSA								no GS-DSA						is GS-DSA
Insulin signaling pathway: ACACA																														is GS-DSA
Insulin signaling pathway: FASN																														is GS-DSA
Insulin signaling pathway: PKLR																														is GS-DSA
Insulin signaling pathway: GCK																														is GS-DSA
Insulin signaling pathway: C00031										is GS-DSA						no GS-DSA	no GS-DSA						no GS-DSA	no GS-DSA			no GS-DSA			no GS-DSA
Insulin signaling pathway: C00369																								no GS-DSA						is GS-DSA
Insulin signaling pathway: PPARGC1A																								no GS-DSA						is GS-DSA
Insulin signaling pathway: G6PC																								no GS-DSA						is GS-DSA
Insulin signaling pathway: FBP1																								no GS-DSA						is GS-DSA
Insulin signaling pathway: LIPE																								no GS-DSA						is GS-DSA
Insulin signaling pathway: BAD																								no GS-DSA						is GS-DSA
Insulin signaling pathway: ELK1														is GS-DSA		no GS-DSA
Insulin secretion: INS
Insulin secretion: CACNA1C
Insulin secretion: CAMK2A
Insulin secretion: RAB3A
GnRH signaling pathway: MAPK14	is GS-DSA																	is GS-DSA										is GS-DSA									is GS-DSA	no GS-DSA
GnRH signaling pathway: JUN	is GS-DSA									no GS-DSA							no GS-DSA	is GS-DSA										is GS-DSA									is GS-DSA
GnRH signaling pathway: ELK1	is GS-DSA																	is GS-DSA										is GS-DSA									is GS-DSA
GnRH signaling pathway: MAPK7	is GS-DSA																	is GS-DSA										is GS-DSA									is GS-DSA
GnRH signaling pathway: PLA2G4B	is GS-DSA																	is GS-DSA										is GS-DSA									is GS-DSA
GnRH signaling pathway: PLD1	is GS-DSA																	is GS-DSA										is GS-DSA									is GS-DSA
GnRH signaling pathway: PTK2B	is GS-DSA																	is GS-DSA										is GS-DSA									is GS-DSA
GnRH signaling pathway: CAMK2A	is GS-DSA																	is GS-DSA										is GS-DSA									is GS-DSA
GnRH signaling pathway: ATF4	is GS-DSA																	is GS-DSA										is GS-DSA									is GS-DSA
Ovarian steroidogenesis: STAR
Ovarian steroidogenesis: HSD3B1
Ovarian steroidogenesis: PLA2G4B
Ovarian steroidogenesis: ACOT2
Ovarian steroidogenesis: CYP19A1				no GS-DSA	no GS-DSA																															no GS-DSA
Ovarian steroidogenesis: HSD17B2
Ovarian steroidogenesis: CYP19A1*				no GS-DSA	no GS-DSA																															no GS-DSA
Progesterone-mediated oocyte maturation: ARAF														no GS-DSA
Progesterone-mediated oocyte maturation: PRKACA																								is GS-DSA
Progesterone-mediated oocyte maturation: CDK1
Progesterone-mediated oocyte maturation: ANAPC10
Progesterone-mediated oocyte maturation: PIK3R5																														is GS-DSA
Estrogen signaling pathway: CREB3**										is GS-DSA							no GS-DSA							is GS-DSA		no GS-DSA																						no GS-DSA
Estrogen signaling pathway: CREB3***														no GS-DSA		no GS-DSA										is GS-DSA																						is GS-DSA
Estrogen signaling pathway: CREB3			no GS-DSA							is GS-DSA				no GS-DSA		no GS-DSA	no GS-DSA						no GS-DSA				no GS-DSA							no GS-DSA									no GS-DSA			no GS-DSA
Estrogen signaling pathway: ESR1 C00951			no GS-DSA							is GS-DSA				no GS-DSA		no GS-DSA	no GS-DSA						no GS-DSA			no GS-DSA	no GS-DSA							no GS-DSA									no GS-DSA			no GS-DSA		no GS-DSA
Estrogen signaling pathway: ESR1 FOS			no GS-DSA							is GS-DSA				no GS-DSA		no GS-DSA	no GS-DSA						no GS-DSA			no GS-DSA	no GS-DSA							no GS-DSA									no GS-DSA			no GS-DSA		no GS-DSA
Estrogen signaling pathway: ESR1 C00951*			no GS-DSA							is GS-DSA				no GS-DSA		no GS-DSA	no GS-DSA						no GS-DSA			no GS-DSA	no GS-DSA							no GS-DSA									no GS-DSA			no GS-DSA		no GS-DSA
Estrogen signaling pathway: AKT3*			no GS-DSA							is GS-DSA				no GS-DSA			no GS-DSA						no GS-DSA	no GS-DSA			no GS-DSA			no GS-DSA				no GS-DSA									no GS-DSA			no GS-DSA
Melanogenesis: TYR*														no GS-DSA		no GS-DSA
Melanogenesis: TYRP1														no GS-DSA		no GS-DSA
Melanogenesis: DCT							no GS-DSA							no GS-DSA		no GS-DSA	no GS-DSA														no GS-DSA							no GS-DSA						no GS-DSA
Melanogenesis: MITF*
Prolactin signaling pathway: CCND1				no GS-DSA	no GS-DSA									no GS-DSA		no GS-DSA										is GS-DSA										no GS-DSA		no GS-DSA				no GS-DSA						is GS-DSA
Prolactin signaling pathway: TNFSF11																				no GS-DSA
Prolactin signaling pathway: ELF5
Prolactin signaling pathway: CSN2
Prolactin signaling pathway: LHCGR
Prolactin signaling pathway: ESR1																										no GS-DSA																						no GS-DSA
Prolactin signaling pathway: IRF1
Prolactin signaling pathway: TH
Prolactin signaling pathway: PRLR**
Prolactin signaling pathway: SLC2A2
Prolactin signaling pathway: CCND2																																										is GS-DSA
Prolactin signaling pathway: INS
Prolactin signaling pathway: CCND1*				no GS-DSA	no GS-DSA					is GS-DSA				no GS-DSA		no GS-DSA	no GS-DSA							no GS-DSA		no GS-DSA				no GS-DSA						no GS-DSA						no GS-DSA						no GS-DSA
Prolactin signaling pathway: GALT										is GS-DSA							no GS-DSA							no GS-DSA						no GS-DSA
Prolactin signaling pathway: CCND1**																				is GS-DSA
Thyroid hormone synthesis: TG
Thyroid hormone signaling pathway: CTNNB1																							no GS-DSA	is GS-DSA			no GS-DSA			no GS-DSA
Thyroid hormone signaling pathway: TP53*										is GS-DSA							no GS-DSA							no GS-DSA						no GS-DSA
Thyroid hormone signaling pathway: MTOR																								is GS-DSA
Thyroid hormone signaling pathway: TBC1D4										is GS-DSA							no GS-DSA							no GS-DSA						no GS-DSA
Thyroid hormone signaling pathway: PFKFB2										is GS-DSA							no GS-DSA							no GS-DSA						is GS-DSA
Thyroid hormone signaling pathway: BAD																								is GS-DSA
Thyroid hormone signaling pathway: FOXO1										is GS-DSA							no GS-DSA													is GS-DSA
Thyroid hormone signaling pathway: CASP9										is GS-DSA							no GS-DSA							no GS-DSA						no GS-DSA
Thyroid hormone signaling pathway: ATP1B4										is GS-DSA				no GS-DSA		no GS-DSA	no GS-DSA													is GS-DSA
Thyroid hormone signaling pathway: STAT1
Thyroid hormone signaling pathway: TP53														no GS-DSA		no GS-DSA
Thyroid hormone signaling pathway: ESR1																										no GS-DSA																						no GS-DSA
Thyroid hormone signaling pathway: THRB
Thyroid hormone signaling pathway: CCND1				no GS-DSA	no GS-DSA																					is GS-DSA										no GS-DSA						no GS-DSA						is GS-DSA
Thyroid hormone signaling pathway: SLC2A1										is GS-DSA							no GS-DSA													is GS-DSA
Adipocytokine signaling pathway: C00162																	no GS-DSA							is GS-DSA
Adipocytokine signaling pathway: SLC2A1																	no GS-DSA							is GS-DSA
Adipocytokine signaling pathway: PCK1																	no GS-DSA							is GS-DSA
Adipocytokine signaling pathway: G6PC																	no GS-DSA							is GS-DSA
Adipocytokine signaling pathway: AGRP
Adipocytokine signaling pathway: NPY
Adipocytokine signaling pathway: POMC
Adipocytokine signaling pathway: PPARGC1A
Adipocytokine signaling pathway: PTPN11
Adipocytokine signaling pathway: IRS1																								is GS-DSA
Oxytocin signaling pathway: C00219														no GS-DSA		no GS-DSA
Oxytocin signaling pathway: PTGS2														is GS-DSA		no GS-DSA
Oxytocin signaling pathway: MEF2C														no GS-DSA		no GS-DSA
Oxytocin signaling pathway: CCND1														no GS-DSA		no GS-DSA
Oxytocin signaling pathway: FOS														is GS-DSA		no GS-DSA
Oxytocin signaling pathway: PRKACA
Oxytocin signaling pathway: CDKN1A			no GS-DSA							no GS-DSA				is GS-DSA			no GS-DSA						no GS-DSA				no GS-DSA			no GS-DSA				is GS-DSA								no GS-DSA	no GS-DSA			no GS-DSA
Glucagon signaling pathway: G6PC																								is GS-DSA
Glucagon signaling pathway: CPT1C																								is GS-DSA
Glucagon signaling pathway: ACACA																								is GS-DSA
Glucagon signaling pathway: PYGB																								is GS-DSA
Glucagon signaling pathway: PFKFB1																								is GS-DSA
Glucagon signaling pathway: GYS1																								is GS-DSA
Glucagon signaling pathway: PKM																								is GS-DSA
Regulation of lipolysis in adipocytes: PLIN1
Regulation of lipolysis in adipocytes: LIPE
Regulation of lipolysis in adipocytes: PDE3B																								no GS-DSA						is GS-DSA
Aldosterone synthesis and secretion: CYP11B2
Aldosterone synthesis and secretion: STAR
AGE-RAGE signaling pathway in diabetic complications: CASP3																														is GS-DSA								no GS-DSA
AGE-RAGE signaling pathway in diabetic complications: FOXO1																																						is GS-DSA
AGE-RAGE signaling pathway in diabetic complications: CCND1
AGE-RAGE signaling pathway in diabetic complications: NFATC1
AGE-RAGE signaling pathway in diabetic complications: AGER**														no GS-DSA		no GS-DSA								no GS-DSA						is GS-DSA								no GS-DSA
AGE-RAGE signaling pathway in diabetic complications: FIGF								is GS-DSA						no GS-DSA		no GS-DSA								no GS-DSA						no GS-DSA								no GS-DSA
AGE-RAGE signaling pathway in diabetic complications: CCL2														no GS-DSA		no GS-DSA								no GS-DSA						is GS-DSA								no GS-DSA
AGE-RAGE signaling pathway in diabetic complications: SERPINE1														no GS-DSA		no GS-DSA								no GS-DSA						is GS-DSA								no GS-DSA
AGE-RAGE signaling pathway in diabetic complications: SELE														no GS-DSA		no GS-DSA								no GS-DSA						is GS-DSA								no GS-DSA
AGE-RAGE signaling pathway in diabetic complications: VCAM1														no GS-DSA		no GS-DSA								is GS-DSA						no GS-DSA								no GS-DSA
AGE-RAGE signaling pathway in diabetic complications: ICAM1														no GS-DSA		no GS-DSA								no GS-DSA						is GS-DSA								no GS-DSA
AGE-RAGE signaling pathway in diabetic complications: MMP2														no GS-DSA		no GS-DSA								no GS-DSA						is GS-DSA								no GS-DSA
AGE-RAGE signaling pathway in diabetic complications: IL6
AGE-RAGE signaling pathway in diabetic complications: CXCL8														no GS-DSA		no GS-DSA								no GS-DSA						is GS-DSA								no GS-DSA
AGE-RAGE signaling pathway in diabetic complications: TNF														no GS-DSA		no GS-DSA								no GS-DSA						is GS-DSA								no GS-DSA
AGE-RAGE signaling pathway in diabetic complications: F3														no GS-DSA		no GS-DSA								no GS-DSA						is GS-DSA								no GS-DSA
AGE-RAGE signaling pathway in diabetic complications: EDN1														no GS-DSA		no GS-DSA								no GS-DSA						is GS-DSA								no GS-DSA
AGE-RAGE signaling pathway in diabetic complications: THBD														no GS-DSA		no GS-DSA								no GS-DSA						is GS-DSA								no GS-DSA
AGE-RAGE signaling pathway in diabetic complications: TGFB1														no GS-DSA		no GS-DSA																						no GS-DSA
Aldosterone-regulated sodium reabsorption: SCNN1A														no GS-DSA																is GS-DSA
Aldosterone-regulated sodium reabsorption: KCNJ1														no GS-DSA																is GS-DSA
Endocrine and other factor-regulated calcium reabsorption: TRPV5
Endocrine and other factor-regulated calcium reabsorption: SLC8A1																										is GS-DSA																						is GS-DSA
Endocrine and other factor-regulated calcium reabsorption: CALB1																										is GS-DSA																						is GS-DSA
Endocrine and other factor-regulated calcium reabsorption: ATP2B1																										is GS-DSA																						is GS-DSA
Pathways in cancer: BIRC5		no GS-DSA	no GS-DSA	no GS-DSA	no GS-DSA		no GS-DSA			no GS-DSA		no GS-DSA		no GS-DSA	no GS-DSA	no GS-DSA	no GS-DSA						no GS-DSA	no GS-DSA		no GS-DSA	no GS-DSA			is GS-DSA	no GS-DSA			no GS-DSA		no GS-DSA		no GS-DSA		no GS-DSA			no GS-DSA	no GS-DSA		no GS-DSA	no GS-DSA	no GS-DSA
Pathways in cancer: MYC*		no GS-DSA	no GS-DSA	no GS-DSA	no GS-DSA		no GS-DSA			is GS-DSA		is GS-DSA		no GS-DSA	no GS-DSA	no GS-DSA	no GS-DSA						no GS-DSA	no GS-DSA		no GS-DSA	no GS-DSA			no GS-DSA	no GS-DSA			no GS-DSA		no GS-DSA		no GS-DSA		no GS-DSA			no GS-DSA	no GS-DSA		no GS-DSA	no GS-DSA	no GS-DSA
Pathways in cancer: CCND1*		no GS-DSA	no GS-DSA				no GS-DSA			is GS-DSA		no GS-DSA		no GS-DSA	no GS-DSA	no GS-DSA	no GS-DSA						no GS-DSA				no GS-DSA				no GS-DSA			no GS-DSA				no GS-DSA					no GS-DSA	no GS-DSA		no GS-DSA	no GS-DSA
Pathways in cancer: NOS2		no GS-DSA	no GS-DSA	no GS-DSA	no GS-DSA		no GS-DSA			is GS-DSA		no GS-DSA		no GS-DSA	no GS-DSA	no GS-DSA	no GS-DSA						no GS-DSA	no GS-DSA		no GS-DSA	no GS-DSA			no GS-DSA	no GS-DSA			no GS-DSA		no GS-DSA		no GS-DSA		no GS-DSA			no GS-DSA	no GS-DSA		no GS-DSA	no GS-DSA	no GS-DSA
Pathways in cancer: BCL2		no GS-DSA	no GS-DSA	no GS-DSA	no GS-DSA		no GS-DSA			no GS-DSA		no GS-DSA		no GS-DSA	no GS-DSA	no GS-DSA	no GS-DSA						no GS-DSA	no GS-DSA		no GS-DSA	no GS-DSA			is GS-DSA	no GS-DSA			no GS-DSA		no GS-DSA		no GS-DSA		no GS-DSA			no GS-DSA	no GS-DSA		no GS-DSA	no GS-DSA	no GS-DSA
Pathways in cancer: BIRC8		no GS-DSA	no GS-DSA	no GS-DSA	no GS-DSA		no GS-DSA			is GS-DSA		is GS-DSA		no GS-DSA	no GS-DSA	no GS-DSA	no GS-DSA						no GS-DSA	no GS-DSA		no GS-DSA	no GS-DSA			no GS-DSA	no GS-DSA			no GS-DSA		no GS-DSA		no GS-DSA		no GS-DSA			no GS-DSA	no GS-DSA		no GS-DSA	no GS-DSA	no GS-DSA
Pathways in cancer: BCL2L1*		no GS-DSA	no GS-DSA	no GS-DSA	no GS-DSA		no GS-DSA			is GS-DSA		is GS-DSA		no GS-DSA	no GS-DSA	no GS-DSA	no GS-DSA						no GS-DSA	no GS-DSA		no GS-DSA	no GS-DSA			no GS-DSA	no GS-DSA			no GS-DSA		no GS-DSA		no GS-DSA		no GS-DSA			no GS-DSA	no GS-DSA		no GS-DSA	no GS-DSA	no GS-DSA
Pathways in cancer: TRAF1		no GS-DSA	no GS-DSA	no GS-DSA	no GS-DSA		no GS-DSA			is GS-DSA		is GS-DSA		no GS-DSA	no GS-DSA	no GS-DSA	no GS-DSA						no GS-DSA	no GS-DSA		no GS-DSA	no GS-DSA			no GS-DSA	no GS-DSA			no GS-DSA		no GS-DSA		no GS-DSA		no GS-DSA			no GS-DSA	no GS-DSA		no GS-DSA	no GS-DSA	no GS-DSA
Pathways in cancer: CCND1**		no GS-DSA	no GS-DSA	no GS-DSA	no GS-DSA		no GS-DSA			is GS-DSA		no GS-DSA		no GS-DSA	no GS-DSA	no GS-DSA	no GS-DSA						no GS-DSA	no GS-DSA		no GS-DSA	no GS-DSA			no GS-DSA	no GS-DSA			no GS-DSA		no GS-DSA		no GS-DSA		no GS-DSA		no GS-DSA	no GS-DSA	no GS-DSA		no GS-DSA	no GS-DSA	no GS-DSA
Pathways in cancer: TP53		no GS-DSA	no GS-DSA	no GS-DSA	no GS-DSA		no GS-DSA			no GS-DSA		no GS-DSA		no GS-DSA	no GS-DSA	no GS-DSA	no GS-DSA						no GS-DSA	is GS-DSA		no GS-DSA	no GS-DSA			no GS-DSA	no GS-DSA			no GS-DSA		no GS-DSA		no GS-DSA		no GS-DSA			no GS-DSA	no GS-DSA		no GS-DSA	no GS-DSA	no GS-DSA
Pathways in cancer: CASP9		no GS-DSA	no GS-DSA	no GS-DSA	no GS-DSA		no GS-DSA			is GS-DSA		no GS-DSA		no GS-DSA	no GS-DSA	no GS-DSA	no GS-DSA						no GS-DSA	no GS-DSA		no GS-DSA	no GS-DSA			no GS-DSA	no GS-DSA			no GS-DSA		no GS-DSA		no GS-DSA		no GS-DSA			no GS-DSA	no GS-DSA		no GS-DSA	no GS-DSA	no GS-DSA
Pathways in cancer: FOXO1		no GS-DSA	no GS-DSA	no GS-DSA	no GS-DSA		no GS-DSA			is GS-DSA		is GS-DSA		no GS-DSA	no GS-DSA	no GS-DSA	no GS-DSA						no GS-DSA			no GS-DSA	no GS-DSA			no GS-DSA	no GS-DSA			no GS-DSA		no GS-DSA		no GS-DSA		no GS-DSA			no GS-DSA	no GS-DSA		no GS-DSA	no GS-DSA	no GS-DSA
Pathways in cancer: CDKN1B		no GS-DSA	no GS-DSA	no GS-DSA	no GS-DSA		no GS-DSA			no GS-DSA		no GS-DSA		no GS-DSA	no GS-DSA	no GS-DSA	no GS-DSA						no GS-DSA	no GS-DSA		no GS-DSA	no GS-DSA			no GS-DSA	no GS-DSA			no GS-DSA		no GS-DSA		no GS-DSA		no GS-DSA		is GS-DSA	no GS-DSA	no GS-DSA		no GS-DSA	no GS-DSA	no GS-DSA
Pathways in cancer: CDKN1A*		no GS-DSA	no GS-DSA	no GS-DSA	no GS-DSA		no GS-DSA			no GS-DSA		no GS-DSA		no GS-DSA	no GS-DSA	no GS-DSA	no GS-DSA						no GS-DSA	no GS-DSA		no GS-DSA	no GS-DSA			no GS-DSA	no GS-DSA			no GS-DSA		no GS-DSA		no GS-DSA		no GS-DSA		is GS-DSA	no GS-DSA	no GS-DSA		no GS-DSA	no GS-DSA	no GS-DSA
Pathways in cancer: MTOR																								no GS-DSA						no GS-DSA										is GS-DSA
Pathways in cancer: BCL2L1**										is GS-DSA							is GS-DSA														no GS-DSA							no GS-DSA									no GS-DSA
Pathways in cancer: FIGF**			no GS-DSA	no GS-DSA	no GS-DSA		no GS-DSA			is GS-DSA		no GS-DSA		no GS-DSA	no GS-DSA	no GS-DSA	no GS-DSA						no GS-DSA			no GS-DSA	no GS-DSA				no GS-DSA			no GS-DSA		no GS-DSA		no GS-DSA					no GS-DSA	no GS-DSA		no GS-DSA	no GS-DSA	no GS-DSA
Pathways in cancer: CXCL8			no GS-DSA	no GS-DSA	no GS-DSA		no GS-DSA			is GS-DSA		is GS-DSA		no GS-DSA	no GS-DSA	no GS-DSA	no GS-DSA						no GS-DSA			no GS-DSA	no GS-DSA				no GS-DSA			no GS-DSA		no GS-DSA		no GS-DSA					no GS-DSA	no GS-DSA		no GS-DSA	no GS-DSA	no GS-DSA
Pathways in cancer: MMP1			no GS-DSA	no GS-DSA	no GS-DSA		no GS-DSA			is GS-DSA		is GS-DSA		no GS-DSA	no GS-DSA	no GS-DSA	no GS-DSA						no GS-DSA			no GS-DSA	no GS-DSA				no GS-DSA			no GS-DSA		no GS-DSA		no GS-DSA					no GS-DSA	no GS-DSA		no GS-DSA	no GS-DSA	no GS-DSA
Pathways in cancer: CCND1***				no GS-DSA	no GS-DSA																					is GS-DSA										no GS-DSA						no GS-DSA						is GS-DSA
Pathways in cancer: CDK4																																										is GS-DSA
Pathways in cancer: RAC1			no GS-DSA	no GS-DSA	no GS-DSA		no GS-DSA			is GS-DSA		no GS-DSA		no GS-DSA	no GS-DSA	no GS-DSA	no GS-DSA						no GS-DSA			no GS-DSA	no GS-DSA				no GS-DSA			no GS-DSA		no GS-DSA		no GS-DSA					no GS-DSA	no GS-DSA		no GS-DSA	no GS-DSA	no GS-DSA
Pathways in cancer: C00416			no GS-DSA	no GS-DSA	no GS-DSA		no GS-DSA			is GS-DSA		no GS-DSA		no GS-DSA	no GS-DSA	no GS-DSA	no GS-DSA						no GS-DSA			no GS-DSA	no GS-DSA				no GS-DSA			no GS-DSA		no GS-DSA		no GS-DSA					no GS-DSA	no GS-DSA		no GS-DSA	no GS-DSA	no GS-DSA
Pathways in cancer: MAPK8			no GS-DSA	no GS-DSA	no GS-DSA		no GS-DSA			no GS-DSA		no GS-DSA		no GS-DSA	no GS-DSA	no GS-DSA	no GS-DSA						no GS-DSA			no GS-DSA	no GS-DSA				no GS-DSA			no GS-DSA		no GS-DSA		no GS-DSA					no GS-DSA	no GS-DSA		no GS-DSA	no GS-DSA	no GS-DSA
Pathways in cancer: STK4														no GS-DSA		is GS-DSA
Pathways in cancer: CCND1																is GS-DSA
Pathways in cancer: FIGF		no GS-DSA						is GS-DSA
Pathways in cancer: KLK3																						is GS-DSA			is GS-DSA
Pathways in cancer: FIGF*								is GS-DSA
Pathways in cancer: CCNA1						is GS-DSA
Pathways in cancer: CSF3R						is GS-DSA
Pathways in cancer: CSF2RA						is GS-DSA
Pathways in cancer: CSF1R						is GS-DSA
Pathways in cancer: IL6
Pathways in cancer: CSF1R*
Pathways in cancer: E2F1				no GS-DSA	no GS-DSA																					is GS-DSA										no GS-DSA						no GS-DSA						is GS-DSA
Pathways in cancer: BMP2
Pathways in cancer: GLI1
Pathways in cancer: HHIP
Pathways in cancer: PTCH1*
Proteoglycans in cancer: CTTN										is GS-DSA							no GS-DSA
Proteoglycans in cancer: HSPB2																																						is GS-DSA
Proteoglycans in cancer: KDR*							no GS-DSA					is GS-DSA																							no GS-DSA									no GS-DSA					no GS-DSA
Proteoglycans in cancer: KDR							no GS-DSA	is GS-DSA				no GS-DSA																							no GS-DSA									no GS-DSA					no GS-DSA
Proteoglycans in cancer: CTNNB1**																							no GS-DSA				no GS-DSA			is GS-DSA
Proteoglycans in cancer: MAPK1******			no GS-DSA	no GS-DSA	no GS-DSA									no GS-DSA									no GS-DSA			no GS-DSA	no GS-DSA							no GS-DSA		no GS-DSA							no GS-DSA	no GS-DSA		no GS-DSA		no GS-DSA
Proteoglycans in cancer: CTNNB1																							no GS-DSA				no GS-DSA			is GS-DSA
Proteoglycans in cancer: AKT3																								no GS-DSA						is GS-DSA
Proteoglycans in cancer: MAPK1*		no GS-DSA	no GS-DSA											no GS-DSA																				is GS-DSA												no GS-DSA
Proteoglycans in cancer: RAC1*		no GS-DSA	no GS-DSA																															is GS-DSA												no GS-DSA
Proteoglycans in cancer: CCND1				is GS-DSA	is GS-DSA																					is GS-DSA										is GS-DSA						is GS-DSA						is GS-DSA
Proteoglycans in cancer: PDCD4		no GS-DSA	no GS-DSA									is GS-DSA		no GS-DSA	no GS-DSA								no GS-DSA				no GS-DSA							no GS-DSA									no GS-DSA			no GS-DSA
Proteoglycans in cancer: CDKN1A*			no GS-DSA											is GS-DSA									no GS-DSA				no GS-DSA							is GS-DSA								no GS-DSA	no GS-DSA			no GS-DSA
Proteoglycans in cancer: CASP3			no GS-DSA											no GS-DSA									no GS-DSA				no GS-DSA							no GS-DSA									no GS-DSA			no GS-DSA
Proteoglycans in cancer: CDKN1A		no GS-DSA	no GS-DSA									is GS-DSA			no GS-DSA								no GS-DSA				no GS-DSA							no GS-DSA								no GS-DSA				no GS-DSA
Proteoglycans in cancer: VEGFA*		no GS-DSA	no GS-DSA					no GS-DSA				is GS-DSA			no GS-DSA								no GS-DSA				no GS-DSA			no GS-DSA				no GS-DSA												no GS-DSA
Proteoglycans in cancer: CD63			no GS-DSA											no GS-DSA									no GS-DSA				no GS-DSA							no GS-DSA									no GS-DSA			no GS-DSA
Proteoglycans in cancer: KDR**							no GS-DSA	is GS-DSA				no GS-DSA			no GS-DSA								no GS-DSA				no GS-DSA								no GS-DSA									no GS-DSA					no GS-DSA
Proteoglycans in cancer: AKT3*												is GS-DSA			no GS-DSA								is GS-DSA	no GS-DSA			is GS-DSA			no GS-DSA
Proteoglycans in cancer: MAPK1****				no GS-DSA	no GS-DSA									no GS-DSA		no GS-DSA										no GS-DSA										no GS-DSA								no GS-DSA				no GS-DSA
Proteoglycans in cancer: PRKCA*				no GS-DSA	no GS-DSA																					no GS-DSA										no GS-DSA								no GS-DSA				no GS-DSA
Colorectal cancer: BIRC5														no GS-DSA									no GS-DSA	no GS-DSA			no GS-DSA			is GS-DSA
Colorectal cancer: MYC														no GS-DSA									no GS-DSA	no GS-DSA			no GS-DSA			is GS-DSA
Colorectal cancer: BAD														no GS-DSA										no GS-DSA						is GS-DSA
Colorectal cancer: CASP9																								no GS-DSA						is GS-DSA
Colorectal cancer: CCND1*				no GS-DSA	no GS-DSA											no GS-DSA										no GS-DSA										no GS-DSA						no GS-DSA						no GS-DSA
Colorectal cancer: MAPK8														no GS-DSA
Renal cell carcinoma: VEGFA*								is GS-DSA
Renal cell carcinoma: ETS1												is GS-DSA			no GS-DSA								no GS-DSA				no GS-DSA
Renal cell carcinoma: JUN												is GS-DSA			no GS-DSA	no GS-DSA							no GS-DSA				no GS-DSA
Renal cell carcinoma: RAP1A												is GS-DSA			is GS-DSA
Renal cell carcinoma: AKT3												is GS-DSA			no GS-DSA								is GS-DSA	no GS-DSA			is GS-DSA			no GS-DSA
Pancreatic cancer: MAPK1														no GS-DSA		no GS-DSA
Pancreatic cancer: MAPK8														no GS-DSA		no GS-DSA
Pancreatic cancer: RAC1*														no GS-DSA
Pancreatic cancer: C00416														no GS-DSA
Pancreatic cancer: NFKB1														no GS-DSA										no GS-DSA						is GS-DSA
Pancreatic cancer: CASP9														no GS-DSA										no GS-DSA						is GS-DSA
Pancreatic cancer: VEGFA		no GS-DSA	no GS-DSA					is GS-DSA						no GS-DSA									no GS-DSA	no GS-DSA			no GS-DSA			no GS-DSA				no GS-DSA									no GS-DSA			no GS-DSA
Pancreatic cancer: BCL2L1*		no GS-DSA	no GS-DSA											no GS-DSA									no GS-DSA	no GS-DSA			no GS-DSA			is GS-DSA				no GS-DSA									no GS-DSA			no GS-DSA
Pancreatic cancer: E2F1				no GS-DSA	no GS-DSA																					is GS-DSA										no GS-DSA						no GS-DSA						is GS-DSA
Endometrial cancer: CASP9			no GS-DSA											no GS-DSA									no GS-DSA	no GS-DSA			no GS-DSA			is GS-DSA				no GS-DSA						no GS-DSA			no GS-DSA			no GS-DSA
Endometrial cancer: BAD			no GS-DSA											no GS-DSA									no GS-DSA	is GS-DSA			no GS-DSA							no GS-DSA									no GS-DSA			no GS-DSA
Endometrial cancer: ELK1			no GS-DSA											no GS-DSA		no GS-DSA							no GS-DSA				no GS-DSA							no GS-DSA									no GS-DSA			no GS-DSA
Endometrial cancer: MYC																							no GS-DSA				no GS-DSA			is GS-DSA
Endometrial cancer: CCND1				is GS-DSA	is GS-DSA																					is GS-DSA										is GS-DSA						is GS-DSA						is GS-DSA
Glioma: MAPK1			no GS-DSA				no GS-DSA							no GS-DSA		no GS-DSA							no GS-DSA				no GS-DSA				no GS-DSA			no GS-DSA				no GS-DSA					no GS-DSA	no GS-DSA		no GS-DSA
Glioma: MTOR			no GS-DSA				no GS-DSA							no GS-DSA		no GS-DSA							no GS-DSA	no GS-DSA			no GS-DSA			is GS-DSA	no GS-DSA			no GS-DSA				no GS-DSA		no GS-DSA			no GS-DSA	no GS-DSA		no GS-DSA
Glioma: MAPK1*			no GS-DSA				no GS-DSA							no GS-DSA		no GS-DSA							no GS-DSA				no GS-DSA				no GS-DSA			no GS-DSA				no GS-DSA					no GS-DSA	no GS-DSA		no GS-DSA
Glioma: MTOR*			no GS-DSA				no GS-DSA							no GS-DSA		no GS-DSA							no GS-DSA	no GS-DSA			no GS-DSA			is GS-DSA	no GS-DSA			no GS-DSA				no GS-DSA		no GS-DSA			no GS-DSA	no GS-DSA		no GS-DSA
Glioma: E2F1				no GS-DSA	no GS-DSA																					is GS-DSA										no GS-DSA						no GS-DSA						is GS-DSA
Glioma: E2F1*				no GS-DSA	no GS-DSA																					is GS-DSA										no GS-DSA						no GS-DSA						is GS-DSA
Prostate cancer: NFKBIA		no GS-DSA	no GS-DSA	no GS-DSA	no GS-DSA		no GS-DSA							no GS-DSA									no GS-DSA	no GS-DSA		no GS-DSA	no GS-DSA			is GS-DSA	no GS-DSA			no GS-DSA		no GS-DSA		no GS-DSA					no GS-DSA	no GS-DSA		no GS-DSA		no GS-DSA
Prostate cancer: TP53		no GS-DSA	no GS-DSA	no GS-DSA	no GS-DSA		no GS-DSA							no GS-DSA									no GS-DSA	no GS-DSA		no GS-DSA	no GS-DSA			is GS-DSA	no GS-DSA			no GS-DSA		no GS-DSA		no GS-DSA					no GS-DSA	no GS-DSA		no GS-DSA		no GS-DSA
Prostate cancer: CCND1		no GS-DSA	no GS-DSA				no GS-DSA							no GS-DSA									no GS-DSA	no GS-DSA			no GS-DSA			is GS-DSA	no GS-DSA			no GS-DSA				no GS-DSA					no GS-DSA	no GS-DSA		no GS-DSA
Prostate cancer: MTOR		no GS-DSA	no GS-DSA	no GS-DSA	no GS-DSA		no GS-DSA							no GS-DSA									no GS-DSA	no GS-DSA		no GS-DSA	no GS-DSA			is GS-DSA	no GS-DSA			no GS-DSA		no GS-DSA		no GS-DSA					no GS-DSA	no GS-DSA		no GS-DSA		no GS-DSA
Prostate cancer: CASP9		no GS-DSA	no GS-DSA	no GS-DSA	no GS-DSA		no GS-DSA							no GS-DSA									no GS-DSA	no GS-DSA		no GS-DSA	no GS-DSA			is GS-DSA	no GS-DSA			no GS-DSA		no GS-DSA		no GS-DSA					no GS-DSA	no GS-DSA		no GS-DSA		no GS-DSA
Prostate cancer: BAD		no GS-DSA	no GS-DSA	no GS-DSA	no GS-DSA		no GS-DSA							no GS-DSA									no GS-DSA	no GS-DSA		no GS-DSA	no GS-DSA			is GS-DSA	no GS-DSA			no GS-DSA		no GS-DSA		no GS-DSA					no GS-DSA	no GS-DSA		no GS-DSA		no GS-DSA
Prostate cancer: FOXO1			no GS-DSA											no GS-DSA									no GS-DSA				no GS-DSA			is GS-DSA				no GS-DSA									no GS-DSA			no GS-DSA
Prostate cancer: CDKN1A		no GS-DSA	no GS-DSA	no GS-DSA	no GS-DSA		no GS-DSA							no GS-DSA									no GS-DSA	no GS-DSA		no GS-DSA	no GS-DSA			no GS-DSA	no GS-DSA			no GS-DSA		no GS-DSA		no GS-DSA				is GS-DSA	no GS-DSA	no GS-DSA		no GS-DSA		no GS-DSA
Prostate cancer: CDKN1B		no GS-DSA	no GS-DSA	no GS-DSA	no GS-DSA		no GS-DSA							no GS-DSA									no GS-DSA	no GS-DSA		no GS-DSA	no GS-DSA			no GS-DSA	no GS-DSA			no GS-DSA		no GS-DSA		no GS-DSA				is GS-DSA	no GS-DSA	no GS-DSA		no GS-DSA		no GS-DSA
Prostate cancer: KLK3		no GS-DSA	no GS-DSA	no GS-DSA	no GS-DSA		no GS-DSA							no GS-DSA		no GS-DSA						no GS-DSA	no GS-DSA		no GS-DSA	no GS-DSA	no GS-DSA				no GS-DSA			no GS-DSA		no GS-DSA		no GS-DSA					no GS-DSA	no GS-DSA		no GS-DSA		no GS-DSA
Prostate cancer: RB1																																										is GS-DSA
Thyroid cancer: MAPK1														no GS-DSA		no GS-DSA
Thyroid cancer: MAPK1*												no GS-DSA		no GS-DSA		no GS-DSA
Thyroid cancer: CCND1																							no GS-DSA				no GS-DSA			is GS-DSA
Thyroid cancer: CDH1																							no GS-DSA				no GS-DSA			is GS-DSA
Basal cell carcinoma: PTCH1*
Basal cell carcinoma: LEF1																							no GS-DSA				no GS-DSA			is GS-DSA
Basal cell carcinoma: PTCH1
Melanoma: CCND1			no GS-DSA	no GS-DSA	no GS-DSA		no GS-DSA					is GS-DSA		no GS-DSA	no GS-DSA	no GS-DSA							no GS-DSA			no GS-DSA	no GS-DSA				no GS-DSA			no GS-DSA		no GS-DSA		no GS-DSA				no GS-DSA	no GS-DSA	no GS-DSA		no GS-DSA		no GS-DSA
Melanoma: CDK4			no GS-DSA	no GS-DSA	no GS-DSA		no GS-DSA					is GS-DSA		no GS-DSA	no GS-DSA	no GS-DSA							no GS-DSA			no GS-DSA	no GS-DSA				no GS-DSA			no GS-DSA		no GS-DSA		no GS-DSA				no GS-DSA	no GS-DSA	no GS-DSA		no GS-DSA		no GS-DSA
Melanoma: BAD			no GS-DSA	no GS-DSA	no GS-DSA		no GS-DSA					is GS-DSA		no GS-DSA	no GS-DSA	no GS-DSA							no GS-DSA	no GS-DSA		no GS-DSA	no GS-DSA				no GS-DSA			no GS-DSA		no GS-DSA		no GS-DSA					no GS-DSA	no GS-DSA		no GS-DSA		no GS-DSA
Melanoma: RB1				no GS-DSA	no GS-DSA																					is GS-DSA										no GS-DSA						no GS-DSA						is GS-DSA
Bladder cancer: RPS6KA5														no GS-DSA		no GS-DSA																												no GS-DSA
Bladder cancer: TP53																																										is GS-DSA
Bladder cancer: RB1				no GS-DSA	no GS-DSA																					is GS-DSA										no GS-DSA						no GS-DSA						is GS-DSA
Chronic myeloid leukemia: BCL2L1										is GS-DSA							is GS-DSA														no GS-DSA							no GS-DSA									no GS-DSA
Chronic myeloid leukemia: MAPK1										is GS-DSA				no GS-DSA		no GS-DSA	no GS-DSA														no GS-DSA							no GS-DSA									no GS-DSA
Chronic myeloid leukemia: TP53										is GS-DSA						no GS-DSA	no GS-DSA						no GS-DSA	no GS-DSA			no GS-DSA			no GS-DSA	no GS-DSA							no GS-DSA									no GS-DSA
Chronic myeloid leukemia: NFKBIA										is GS-DSA						no GS-DSA	no GS-DSA						is GS-DSA	no GS-DSA			is GS-DSA			no GS-DSA	no GS-DSA							no GS-DSA									no GS-DSA
Chronic myeloid leukemia: CDKN1B										no GS-DSA						no GS-DSA	no GS-DSA						no GS-DSA	no GS-DSA			no GS-DSA			no GS-DSA	no GS-DSA							no GS-DSA				is GS-DSA					no GS-DSA
Chronic myeloid leukemia: PTPN11										is GS-DSA							no GS-DSA														no GS-DSA							no GS-DSA									no GS-DSA
Chronic myeloid leukemia: MYC										is GS-DSA							no GS-DSA														no GS-DSA							no GS-DSA									no GS-DSA
Chronic myeloid leukemia: RB1				no GS-DSA	no GS-DSA																					is GS-DSA										no GS-DSA						no GS-DSA						is GS-DSA
Acute myeloid leukemia: CCNA1						is GS-DSA
Acute myeloid leukemia: PIM1							no GS-DSA										no GS-DSA														no GS-DSA							no GS-DSA						is GS-DSA
Acute myeloid leukemia: PIM2							no GS-DSA										no GS-DSA														no GS-DSA							no GS-DSA						no GS-DSA
Acute myeloid leukemia: NFKB1							no GS-DSA							no GS-DSA		no GS-DSA	no GS-DSA							no GS-DSA						is GS-DSA	no GS-DSA							no GS-DSA						no GS-DSA
Acute myeloid leukemia: RPS6KB1							no GS-DSA							no GS-DSA		no GS-DSA	no GS-DSA							no GS-DSA						is GS-DSA	no GS-DSA							no GS-DSA						no GS-DSA
Acute myeloid leukemia: EIF4EBP1							no GS-DSA							no GS-DSA		no GS-DSA	no GS-DSA													is GS-DSA	no GS-DSA							no GS-DSA						no GS-DSA
Acute myeloid leukemia: BAD							no GS-DSA							no GS-DSA		no GS-DSA	no GS-DSA							no GS-DSA						is GS-DSA	no GS-DSA							no GS-DSA						no GS-DSA
Acute myeloid leukemia: MAPK1							no GS-DSA							no GS-DSA		no GS-DSA	no GS-DSA														no GS-DSA							no GS-DSA						no GS-DSA
Acute myeloid leukemia: CEBPA
Acute myeloid leukemia: SPI1						is GS-DSA
Small cell lung cancer: CCND1				no GS-DSA	no GS-DSA																			is GS-DSA		no GS-DSA				no GS-DSA						no GS-DSA				no GS-DSA		no GS-DSA						no GS-DSA
Small cell lung cancer: BIRC8																								is GS-DSA						no GS-DSA										no GS-DSA
Small cell lung cancer: BCL2L1																								no GS-DSA						is GS-DSA										no GS-DSA
Small cell lung cancer: TRAF1																								no GS-DSA						is GS-DSA										no GS-DSA
Small cell lung cancer: NOS2																								no GS-DSA						is GS-DSA										no GS-DSA
Small cell lung cancer: RB1				no GS-DSA	no GS-DSA																					is GS-DSA										no GS-DSA						no GS-DSA						is GS-DSA
Non-small cell lung cancer: CCND1*		is GS-DSA		no GS-DSA	no GS-DSA											no GS-DSA										no GS-DSA										no GS-DSA						no GS-DSA						no GS-DSA
Non-small cell lung cancer: RB1				no GS-DSA	no GS-DSA																					is GS-DSA										no GS-DSA						no GS-DSA						is GS-DSA
Non-small cell lung cancer: BAD*																								is GS-DSA
Non-small cell lung cancer: CASP9*		no GS-DSA	no GS-DSA										no GS-DSA	no GS-DSA	no GS-DSA								no GS-DSA	no GS-DSA			no GS-DSA			is GS-DSA				no GS-DSA									no GS-DSA			no GS-DSA
Non-small cell lung cancer: FOXO3*			no GS-DSA																															is GS-DSA												is GS-DSA
Non-small cell lung cancer: BAD														no GS-DSA										is GS-DSA
Non-small cell lung cancer: CASP9														no GS-DSA										no GS-DSA						is GS-DSA
Non-small cell lung cancer: CCND1				is GS-DSA	is GS-DSA																					is GS-DSA										is GS-DSA						is GS-DSA						is GS-DSA
Choline metabolism in cancer: RPS6KB1			no GS-DSA				no GS-DSA							no GS-DSA									no GS-DSA	no GS-DSA			no GS-DSA			is GS-DSA	no GS-DSA			no GS-DSA				no GS-DSA					no GS-DSA	no GS-DSA		no GS-DSA
Choline metabolism in cancer: PLD1			no GS-DSA				no GS-DSA							no GS-DSA		no GS-DSA							no GS-DSA				no GS-DSA			is GS-DSA	no GS-DSA			no GS-DSA				no GS-DSA					no GS-DSA	no GS-DSA		no GS-DSA
Choline metabolism in cancer: CHKA			no GS-DSA				no GS-DSA							no GS-DSA		no GS-DSA							no GS-DSA				no GS-DSA			is GS-DSA	no GS-DSA			no GS-DSA				no GS-DSA					no GS-DSA	no GS-DSA		no GS-DSA
Choline metabolism in cancer: PCYT1A
Choline metabolism in cancer: PLA2G4B			no GS-DSA				no GS-DSA							no GS-DSA		no GS-DSA							no GS-DSA				no GS-DSA				no GS-DSA			no GS-DSA				no GS-DSA					no GS-DSA	no GS-DSA		no GS-DSA
Choline metabolism in cancer: PRKCA							no GS-DSA									no GS-DSA															no GS-DSA							no GS-DSA						no GS-DSA
[truncated: 17 more columns]
