# Supplementary material for: Mechanistic Models of Signaling Pathways Reveal the Drug Action Mechanisms behind Gender-Specific Gene Expression for Cancer Treatments
Source: Cells. 2020 Jun 29;9(7):1579. doi: 10.3390/cells9071579 (PMC7408716; doi:10.3390/cells9071579)
Supplement: Supplementary file 1 [file cells-09-01579-s001.zip › Table S2.xlsx]

## Sheet: Legend
Table S2.
Wt: Foldchange before treatment
KO: Foldchange after treatment
D in Diff column indicates that there is a difference between Wt and KO
NS: Foldchange is not significant (p>0.05)
Numbers are significant (p<0.05) foldchange
Foldchange: (mean of male) / (mean of female)
Statistical test: unpaired t-test
The hallmarks with the npmi >= 0.2 are highlighted in green.

## Sheet: Table S2
Signaling circuit (pathway:effector)	Effector Proteins	Uniprot annotation of effector circuits	BLCA Wt	KO	Diff.	COAD Wt	KO	Diff.	GBM Wt	KO	Diff.	HNSC Wt	KO	Diff.	KIRK Wt	KO	Diff.	KIRP Wt	KO	Diff.	LGG Wt	KO	Diff.	LIHC Wt	KO	Diff.	LUAD Wt	KO	Diff.	LUSC Wt	KO	Diff.	PAAD Wt	KO	Diff.	READ Wt	KO	Diff.	THCA Wt	KO	Diff.	Drugs targeting this circuit/function	Highest Impact By	EVADING GROWTH SUPPRESSORS	IMMUNE DESTRUCTION	REPLICATIVE IMMORTALITY	TUMOR PROMOTING INFLAMMATION	INVASION AND METASTASIS	INDUCING ANGIOGENESIS
Acute myeloid leukemia: BAD	BAD	Apoptosis	1.01	1.01		NS	NS		NS	NS		NS	NS		NS	NS		NS	NS		NS	NS		NS	NS		NS	NS		NS	NS		NS	NS		NS	NS		NS	NS		axitinib; cetuximab; dabrafenib; dasatinib; everolimus,temsirolimus; idelalisib; imatinib; nilotinib; pazopanib; sorafenib; sunitinib; trametinib; vemurafenib	idelalisib	0.0449	-0.0561	-0.0086	-0.0115	0.0134	-0.0177
Acute myeloid leukemia: CCNA1	CCNA1	Cell division; Mitosis	NS	NS		NS	NS		NS	NS		NS	NS		NS	NS		NS	NS		NS	NS		NS	NS		-1.03	-1.03		1.04	NS	D	NS	NS		NS	NS		NS	NS		arsenic trioxide	arsenic trioxide	0.1972	-1	-1	-1	0.066	-1
Acute myeloid leukemia: CEBPA	CEBPA	Host-virus interaction	1.03	NS	D	NS	NS		NS	NS		NS	NS		NS	NS		NS	NS		NS	NS		NS	NS		NS	-1.02	D	1.03	1.01	D	NS	NS		NS	NS		NS	NS		sorafenib; sunitinib	sunitinib	0.0032	-0.0885	-1	-0.0093	-1	-0.0127
Acute myeloid leukemia: EIF4EBP1	EIF4EBP1	Translation regulation	NS	NS		NS	NS		NS	NS		NS	NS		NS	NS		NS	NS		NS	NS		1.01	1.01		NS	NS		NS	NS		NS	NS		NS	NS		NS	NS		axitinib; cetuximab; dabrafenib; dasatinib; idelalisib; imatinib; nilotinib; pazopanib; trametinib; vemurafenib	idelalisib	-1	-1	-1	0.0369	-1	-1
Acute myeloid leukemia: MAPK1	MAPK1	Apoptosis; Cell cycle; Host-virus interaction	NS	1.01	D	NS	NS		NS	NS		NS	NS		NS	NS		NS	NS		NS	NS		-1.03	-1.03		NS	NS		-1.02	-1.02		NS	NS		NS	NS		-1.02	-1.01	D	axitinib; cetuximab; dabrafenib; dasatinib; imatinib; nilotinib; pazopanib; sorafenib; sunitinib; trametinib; vemurafenib	sorafenib,trametinib	0.114	-0.0022	-1	0.0777	0.0896	0.0801
Acute myeloid leukemia: NFKB1	NFKB1	Apoptosis	NS	-1.03	D	NS	NS		NS	NS		NS	NS		NS	NS		NS	NS		NS	NS		-1.03	-1.03		NS	-1.02	D	-1.02	-1.02		NS	NS		NS	NS		-1.02	-1.01	D	axitinib; cetuximab; dabrafenib; dasatinib; everolimus,temsirolimus; idelalisib; imatinib; nilotinib; pazopanib; sorafenib; sunitinib; trametinib; vemurafenib	idelalisib	0.0323	0.043	0.1308	0.1361	-0.0354	0.0444
Acute myeloid leukemia: PIM1	PIM1	Apoptosis; Cell cycle	-1.02	-1.04	D	NS	NS		NS	NS		NS	NS		NS	NS		NS	NS		NS	NS		NS	NS		NS	-1.02	D	-1.02	-1.03	D	NS	NS		NS	NS		-1.02	NS	D	axitinib; dasatinib; imatinib; nilotinib; pazopanib	pazopanib	0.1106	-0.0145	0.1767	0.0568	0.021	-1
Acute myeloid leukemia: PIM2	PIM2	Apoptosis; Cell cycle	NS	-1.05	D	NS	NS		NS	NS		NS	NS		NS	NS		NS	NS		NS	NS		NS	NS		NS	NS		-1.04	-1.01	D	NS	-1.02	D	NS	NS		NS	NS		axitinib; dasatinib; imatinib; nilotinib; pazopanib; sorafenib; sunitinib	sorafenib,sunitinib	-0.0219	0.0739	-1	0.0298	0.0112	0.0501
Acute myeloid leukemia: RPS6KB1	RPS6KB1	Translation regulation	NS	-1.03	D	NS	NS		NS	NS		-1.01	-1.01		NS	NS		NS	NS		NS	NS		-1.03	-1.03		NS	-1.02	D	-1.03	-1.03		NS	NS		NS	NS		-1.02	-1.02		axitinib; cetuximab; dabrafenib; dasatinib; everolimus,temsirolimus; idelalisib; imatinib; nilotinib; pazopanib; sorafenib; sunitinib; trametinib; vemurafenib	idelalisib	-1	-1	-1	0.0417	0.0137	0.2058
Acute myeloid leukemia: SPI1	SPI1	Transcription; Transcription regulation	1.02	1.02		NS	NS		NS	NS		NS	NS		NS	NS		NS	NS		NS	NS		1.03	1.02	D	1.01	1.01		NS	NS		NS	NS		NS	NS		NS	NS		arsenic trioxide	arsenic trioxide	0.0732	0.0168	-1	0.0324	0.1754	-1
Adherens junction: ACTB ACTN4 CTNNA1	ACTB ACTN4 CTNNA1	Cell adhesion; Protein transport	NS	NS		NS	NS		NS	NS		NS	NS		NS	NS		-1.01	-1.01		NS	NS		1.01	1.01		NS	NS		NS	NS		NS	NS		NS	NS		NS	NS		bosutinib; dasatinib; erlotinib,gefitinib; idelalisib	bosutinib	-1	-1	-1	-1	-1	-1
Adherens junction: ACTB TJP1	ACTB TJP1		NS	NS		NS	NS		NS	NS		NS	NS		NS	NS		NS	NS		NS	NS		-1.01	-1.01		NS	NS		1.02	1.02		NS	NS		NS	NS		NS	NS		bosutinib; dasatinib	bosutinib	-1	-1	-1	-1	-1	-1
Adherens junction: CTNND1	CTNND1	Wnt signaling pathway	NS	-1.02	D	NS	NS		NS	NS		NS	NS		NS	NS		NS	NS		NS	NS		NS	NS		NS	-1.01	D	-1.02	-1.03	D	NS	NS		NS	NS		NS	NS		afatinib; cabozantinib; cetuximab; crizotinib; erlotinib,gefitinib; lapatinib; panitumumab; pertuzumab; trastuzumab,ado-trastuzumab emtansine; vandetanib	cabozantinib	0.0961	-1	-1	-1	0.1826	0.1295
Adherens junction: LEF1 CTNNB1	LEF1 CTNNB1	Wnt signaling pathway	NS	NS		NS	NS		NS	NS		NS	NS		NS	1.02	D	NS	NS		NS	NS		1.04	1.04		NS	1.03	D	-1.03	-1.03		NS	NS		NS	NS		NS	NS		afatinib; bosutinib; cabozantinib; cetuximab; crizotinib; dasatinib; erlotinib,gefitinib; idelalisib; lapatinib; panitumumab; pertuzumab; trastuzumab,ado-trastuzumab emtansine; vandetanib	bosutinib	-1	-1	-1	-1	-1	-1
Adherens junction: RHOA	RHOA	Cell division; Host-virus interaction	NS	NS		NS	NS		NS	NS		-1.01	-1	D	1.01	NS	D	NS	NS		NS	NS		NS	NS		NS	NS		NS	NS		NS	NS		NS	NS		-1.01	NS	D	bosutinib; dasatinib	bosutinib	0.1264	-0.0816	0.0446	0.0604	0.1695	0.1173
Adherens junction: SNAI2	SNAI2	Transcription; Transcription regulation	NS	-1.02	D	NS	NS		NS	NS		NS	NS		NS	NS		NS	NS		NS	NS		NS	NS		NS	-1.02	D	1.02	1.04	D	NS	NS		NS	NS		NS	NS		afatinib; cetuximab; erlotinib,gefitinib; lapatinib; panitumumab; pertuzumab; trastuzumab,ado-trastuzumab emtansine; vandetanib	vandetanib	0.0159	-0.0275	-1	0.0304	0.2344	0.0506
Adipocytokine signaling pathway: AGRP	AGRP		NS	NS		NS	NS		NS	NS		NS	NS		NS	NS		1.03	1.04	D	NS	NS		-1.04	-1.04		NS	NS		NS	NS		NS	NS		1.02	1.02		NS	NS		ruxolitinib	ruxolitinib	0.0248	-0.0666	-1	-0.0177	-1	0.0415
Adipocytokine signaling pathway: C00162	C00162		1.02	1.02		NS	NS		NS	NS		-1.02	-1.02		-1.01	-1.01		NS	NS		NS	NS		NS	NS		NS	NS		NS	NS		NS	NS		NS	NS		NS	NS		dasatinib; everolimus,temsirolimus; ruxolitinib	everolimus,temsirolimus	-1	-1	-1	-1	-1	-1
Adipocytokine signaling pathway: G6PC	G6PC	Gluconeogenesis	NS	NS		NS	NS		NS	NS		NS	NS		NS	NS		1.01	1.01		NS	NS		NS	NS		NS	NS		NS	NS		NS	NS		NS	NS		NS	NS		dasatinib; everolimus,temsirolimus	everolimus,temsirolimus	-1	-1	-1	0.0155	-0.0333	-1
Adipocytokine signaling pathway: IRS1	IRS1		NS	NS		NS	NS		NS	NS		NS	NS		1.02	1.02		NS	NS		NS	NS		NS	NS		NS	NS		NS	NS		NS	NS		NS	NS		NS	NS		everolimus,temsirolimus; ruxolitinib	everolimus,temsirolimus	0.0387	-0.0789	0.0241	0.0801	-0.0008	0.0557
Adipocytokine signaling pathway: NPY	NPY		NS	NS		NS	NS		NS	NS		NS	NS		NS	NS		NS	NS		NS	NS		NS	NS		NS	NS		-1.04	-1.04		NS	NS		NS	NS		NS	NS		ruxolitinib	ruxolitinib	0.022	-0.0216	-0.0313	-0.0053	-0.1077	0.0544
Adipocytokine signaling pathway: PCK1	PCK1	Gluconeogenesis	NS	NS		NS	NS		NS	NS		NS	NS		-1.01	-1.01		NS	NS		NS	NS		NS	NS		NS	NS		NS	NS		1.01	1.01		NS	NS		NS	NS		dasatinib; everolimus,temsirolimus	everolimus,temsirolimus	-1	-1	-1	0.0468	-1	0.0009
Adipocytokine signaling pathway: POMC	POMC		NS	NS		NS	NS		NS	NS		NS	NS		NS	NS		1.08	1.09	D	NS	NS		NS	NS		1.05	1.05		NS	NS		NS	NS		NS	NS		NS	NS		ruxolitinib	ruxolitinib	0.0044	0.023	-0.0639	0.0212	-0.0532	-0.0061
Adipocytokine signaling pathway: PPARGC1A	PPARGC1A	Biological rhythms	NS	NS		NS	NS		NS	NS		NS	NS		NS	NS		NS	NS		NS	NS		-1.03	-1.03		NS	NS		NS	NS		NS	NS		NS	NS		NS	NS		ruxolitinib	ruxolitinib	-0.0156	-0.0579	-1	0.0171	-0.0775	0.0424
Adipocytokine signaling pathway: PTPN11	PTPN11		NS	NS		NS	NS		NS	NS		NS	NS		NS	NS		NS	1.05	D	1.02	1.02		NS	NS		1.04	1.04		NS	NS		NS	NS		NS	NS		NS	NS		ruxolitinib	ruxolitinib	-0.0283	-0.091	0.0858	-0.0287	-0.0767	-0.0514
Adipocytokine signaling pathway: SLC2A1	SLC2A1	Sugar transport	NS	NS		NS	NS		NS	NS		NS	NS		NS	NS		NS	NS		NS	NS		NS	NS		1.03	1.04	D	NS	NS		NS	NS		NS	NS		NS	NS		dasatinib; everolimus,temsirolimus	everolimus,temsirolimus	-0.0207	-0.0269	-1	-0.0568	0.0424	0.1381
Adrenergic signaling in cardiomyocytes: ACTC1 MYH6	ACTC1 MYH6		NS	NS		NS	-1.03	D	NS	NS		NS	NS		NS	NS		NS	NS		NS	NS		NS	NS		-1.05	-1.05		NS	NS		NS	NS		-1.05	-1.05		NS	NS		ruxolitinib	ruxolitinib	-1	-1	-1	-1	-1	-1
Adrenergic signaling in cardiomyocytes: ACTC1 TPM1	ACTC1 TPM1		NS	-1.06	D	NS	NS		NS	NS		NS	NS		NS	NS		NS	NS		NS	NS		NS	NS		-1.05	-1.05		NS	NS		NS	NS		-1.05	-1.06	D	NS	NS		ruxolitinib	ruxolitinib	-1	-1	-1	-1	-1	-1
Adrenergic signaling in cardiomyocytes: AKT3	AKT3		-1.03	-1.03		NS	NS		NS	NS		-1.02	-1.02		NS	NS		NS	NS		NS	NS		NS	NS		-1.03	-1.03		NS	NS		NS	NS		NS	NS		NS	NS		everolimus,temsirolimus; idelalisib	idelalisib	0.0842	-0.0016	0.1182	0.0058	0.101	0.1486
Adrenergic signaling in cardiomyocytes: ATP1B4	ATP1B4	Ion transport; Transcription; Transcription regulation; Transport	-1.02	-1.02		NS	NS		NS	NS		NS	NS		NS	NS		NS	NS		NS	NS		1.02	1.03	D	-1.02	-1.02		NS	NS		NS	NS		NS	NS		NS	NS		ruxolitinib	ruxolitinib	-1	-1	-1	-1	-1	-1
Adrenergic signaling in cardiomyocytes: ATP2B1	ATP2B1	Calcium transport	-1.02	-1.02		NS	NS		NS	NS		NS	NS		NS	NS		NS	NS		NS	NS		NS	NS		-1.02	-1.02		NS	NS		NS	NS		NS	NS		NS	NS		ruxolitinib	ruxolitinib	-1	-1	-1	-1	-1	-1
Adrenergic signaling in cardiomyocytes: CREB3	CREB3	Unfolded protein response	NS	NS		NS	NS		NS	NS		NS	NS		NS	NS		NS	NS		NS	NS		NS	NS		-1.02	-1.02		NS	NS		NS	NS		NS	NS		-1.02	-1.03	D	ruxolitinib	ruxolitinib	-1	-1	-1	-1	0.1029	-1
Adrenergic signaling in cardiomyocytes: KCNE1	KCNE1	Potassium channel; Potassium transport; Voltage-gated channel	NS	NS		NS	NS		NS	NS		NS	NS		NS	NS		NS	NS		NS	NS		NS	NS		-1.03	-1.03		-1.02	NS	D	NS	NS		NS	NS		NS	NS		ruxolitinib	ruxolitinib	0.0328	-1	-1	-1	-0.119	-1
Adrenergic signaling in cardiomyocytes: MAPK14	MAPK14	Stress response	-1.02	-1.02		NS	-1.01	D	NS	NS		NS	NS		-1.01	-1.01		NS	NS		NS	NS		NS	NS		-1.03	-1.03		NS	NS		NS	NS		NS	NS		NS	NS		nilotinib; ruxolitinib	ruxolitinib	0.063	0.0329	-1	0.0923	0.0527	0.1431
Adrenergic signaling in cardiomyocytes: RYR2	RYR2	Calcium channel; Calcium transport; Ligand-gated ion channel	NS	NS		NS	NS		NS	NS		-1.02	-1.02		NS	NS		NS	NS		NS	NS		NS	NS		-1.03	-1.03		NS	NS		NS	NS		-1.04	-1.04		NS	NS		ruxolitinib	ruxolitinib	-0.0219	-0.142	-1	0.0102	-1	-0.0469
Adrenergic signaling in cardiomyocytes: SCN1B	SCN1B	Sodium channel	NS	NS		NS	NS		NS	NS		NS	NS		-1.01	-1.01		NS	NS		NS	NS		NS	NS		-1.03	-1.03		NS	NS		NS	NS		-1.03	-1.03		NS	NS		ruxolitinib	ruxolitinib	-1	-1	-1	-0.0424	-1	-1
Adrenergic signaling in cardiomyocytes: SLC8A1	SLC8A1	Antiport	NS	NS		NS	NS		NS	NS		-1.02	-1.02		NS	NS		NS	NS		NS	NS		NS	NS		-1.02	-1.02		NS	NS		NS	NS		NS	NS		NS	NS		ruxolitinib	ruxolitinib	-1	-1	-1	-1	-1	-1
Adrenergic signaling in cardiomyocytes: SLC9A1	SLC9A1	Antiport	NS	NS		NS	NS		NS	NS		NS	NS		NS	NS		NS	NS		NS	NS		NS	NS		-1.03	-1.03		NS	NS		NS	NS		NS	NS		NS	NS		ruxolitinib	ruxolitinib	-1	-1	-1	-1	-1	-1
Adrenergic signaling in cardiomyocytes: TNNI3 TPM1	TNNI3 TPM1		-1.05	-1.05		NS	NS		NS	NS		NS	NS		1.02	NS	D	NS	NS		NS	NS		1.06	1.06		-1.04	-1.04		NS	NS		NS	NS		-1.05	-1.06	D	NS	NS		ruxolitinib	ruxolitinib	-1	-1	-1	-1	-1	-1
AGE-RAGE signaling pathway in diabetic complications: AGER**	AGER**	Inflammatory response	NS	NS		NS	NS		NS	NS		NS	NS		-1.02	-1.02		NS	NS		NS	NS		NS	NS		NS	NS		NS	NS		NS	NS		NS	NS		NS	NS		cetuximab; dabrafenib; everolimus,temsirolimus; idelalisib; nilotinib; trametinib; vemurafenib	idelalisib	-1	-0.0085	0.1284	0.1016	-0.0281	0.0311
AGE-RAGE signaling pathway in diabetic complications: CASP3	CASP3	Apoptosis	NS	NS		NS	NS		NS	NS		1.01	1.01		1	1		NS	NS		NS	NS		-1.01	-1.01		-1.01	-1.01		NS	NS		NS	NS		NS	NS		NS	NS		idelalisib; nilotinib	idelalisib	0.0678	-0.0627	0.1151	0.0549	-1	0.0794
AGE-RAGE signaling pathway in diabetic complications: CCL2	CCL2	Chemotaxis; Inflammatory response	NS	NS		NS	NS		NS	NS		NS	NS		-1.03	-1.03		NS	NS		NS	NS		NS	NS		NS	NS		NS	NS		NS	NS		NS	NS		NS	NS		cetuximab; dabrafenib; everolimus,temsirolimus; idelalisib; nilotinib; trametinib; vemurafenib	idelalisib	0.0195	0.1756	0.0629	0.2558	0.128	0.1744
AGE-RAGE signaling pathway in diabetic complications: CCND1	CCND1	Cell division; DNA damage	NS	NS		NS	NS		NS	NS		NS	NS		NS	NS		NS	NS		NS	-1.02	D	NS	NS		NS	NS		NS	NS		NS	NS		NS	NS		NS	NS		ruxolitinib	ruxolitinib	0.2032	-0.0537	-0.0067	-0.0207	0.0699	0.0906
AGE-RAGE signaling pathway in diabetic complications: CXCL8	CXCL8	Chemotaxis; Inflammatory response	NS	NS		NS	NS		NS	NS		NS	NS		-1.01	-1.01		NS	NS		NS	NS		NS	NS		-1.01	-1.01		NS	NS		NS	NS		NS	NS		NS	NS		cetuximab; dabrafenib; everolimus,temsirolimus; idelalisib; nilotinib; trametinib; vemurafenib	idelalisib	0.013	0.1185	-1	0.2295	0.0929	0.2096
AGE-RAGE signaling pathway in diabetic complications: EDN1	EDN1		NS	NS		NS	NS		NS	NS		-1.01	-1.01		NS	NS		NS	NS		NS	NS		NS	NS		-1.03	-1.03		NS	NS		NS	NS		NS	NS		NS	NS		cetuximab; dabrafenib; everolimus,temsirolimus; idelalisib; nilotinib; trametinib; vemurafenib	idelalisib	0.007	-0.0219	-1	0.008	0.0086	0.1247
AGE-RAGE signaling pathway in diabetic complications: F3	F3	Blood coagulation; Hemostasis	NS	NS		NS	NS		NS	NS		-1.02	-1.02		NS	NS		-1.04	-1.03	D	NS	NS		NS	NS		NS	NS		NS	NS		NS	NS		NS	NS		NS	NS		cetuximab; dabrafenib; everolimus,temsirolimus; idelalisib; nilotinib; trametinib; vemurafenib	idelalisib	0.0533	-0.0149	0.027	-0.0111	-0.0353	0.0295
AGE-RAGE signaling pathway in diabetic complications: FIGF	FIGF	Angiogenesis	NS	NS		NS	NS		NS	NS		NS	NS		-1.01	-1.01		NS	NS		NS	NS		-1.02	-1.02		NS	-1.02	D	NS	NS		NS	NS		NS	NS		NS	NS		bevacizumab,ziv-aflibercept; cetuximab; dabrafenib; everolimus,temsirolimus; idelalisib; nilotinib; trametinib; vemurafenib	bevacizumab,ziv-aflibercept	-1	-1	-1	0.0006	0.0495	0.2027
AGE-RAGE signaling pathway in diabetic complications: FOXO1	FOXO1	Autophagy	NS	NS		NS	NS		NS	NS		NS	NS		NS	NS		NS	NS		NS	NS		NS	-1.01	D	-1.01	-1.01		NS	NS		NS	NS		NS	NS		NS	NS		nilotinib	nilotinib	0.151	0.0191	0.1356	0.121	0.019	0.0867
AGE-RAGE signaling pathway in diabetic complications: ICAM1	ICAM1	Cell adhesion; Host-virus interaction	NS	NS		NS	NS		NS	NS		NS	NS		NS	NS		1.02	1.02		NS	NS		NS	NS		-1.02	-1.02		NS	NS		NS	NS		NS	NS		NS	NS		cetuximab; dabrafenib; everolimus,temsirolimus; idelalisib; nilotinib; trametinib; vemurafenib	idelalisib	0.0397	0.1251	0.129	0.179	0.0707	0.1704
AGE-RAGE signaling pathway in diabetic complications: IL6	IL6	Acute phase	NS	NS		NS	NS		NS	NS		NS	NS		NS	-1.01	D	NS	NS		NS	NS		NS	NS		NS	-1.01	D	NS	NS		NS	NS		NS	NS		NS	NS		siltuximab	siltuximab	0.002	0.0911	0.0907	0.2151	0.0149	0.1369
AGE-RAGE signaling pathway in diabetic complications: MMP2	MMP2	Collagen degradation	NS	NS		NS	NS		NS	NS		NS	NS		NS	NS		NS	NS		NS	NS		NS	NS		-1.02	-1.02		NS	NS		NS	NS		NS	NS		NS	NS		cetuximab; dabrafenib; everolimus,temsirolimus; idelalisib; nilotinib; trametinib; vemurafenib	idelalisib	0.0658	0.0116	0.0744	0.1049	0.2611	0.2395
AGE-RAGE signaling pathway in diabetic complications: NFATC1	NFATC1	Transcription; Transcription regulation	NS	NS		NS	NS		NS	NS		NS	NS		-1.02	-1.02		NS	NS		NS	NS		NS	NS		NS	-1.02	D	NS	NS		NS	NS		NS	NS		NS	NS		ruxolitinib	ruxolitinib	0.0601	0.0557	0.0171	0.0896	0.0402	0.1145
AGE-RAGE signaling pathway in diabetic complications: SELE	SELE	Cell adhesion	NS	NS		NS	NS		NS	NS		NS	NS		-1.02	-1.02		NS	NS		NS	NS		1.03	1.03		-1.02	-1.02		NS	NS		NS	NS		NS	NS		NS	NS		cetuximab; dabrafenib; everolimus,temsirolimus; idelalisib; nilotinib; trametinib; vemurafenib	idelalisib	-1	0.0678	-1	0.1177	0.0236	0.0851
AGE-RAGE signaling pathway in diabetic complications: SERPINE1	SERPINE1		NS	NS		NS	NS		NS	NS		NS	NS		NS	NS		NS	NS		NS	NS		NS	NS		NS	NS		NS	NS		NS	NS		NS	NS		1.02	1.02		cetuximab; dabrafenib; everolimus,temsirolimus; idelalisib; nilotinib; trametinib; vemurafenib	idelalisib	0.0656	-0.0189	-1	0.0955	0.1073	0.1381
AGE-RAGE signaling pathway in diabetic complications: TGFB1	TGFB1		NS	NS		NS	NS		NS	NS		NS	NS		NS	NS		NS	NS		NS	NS		NS	NS		-1.03	-1.03		NS	NS		NS	NS		NS	NS		NS	NS		cetuximab; dabrafenib; nilotinib; trametinib; vemurafenib	trametinib	0.0206	0.0499	0.0325	0.1004	0.0228	0.1715
AGE-RAGE signaling pathway in diabetic complications: THBD	THBD	Thrombophilia	NS	NS		NS	NS		NS	NS		-1.02	-1.02		-1.01	-1.01		NS	1.02	D	NS	NS		NS	NS		-1.02	-1.02		NS	NS		NS	NS		NS	NS		NS	NS		cetuximab; dabrafenib; everolimus,temsirolimus; idelalisib; nilotinib; trametinib; vemurafenib	idelalisib	-1	0.0243	-1	0.0986	-1	0.1044
AGE-RAGE signaling pathway in diabetic complications: TNF	TNF		NS	NS		NS	NS		1.04	1.04		NS	NS		NS	NS		NS	NS		NS	NS		NS	NS		-1.03	-1.03		NS	NS		NS	NS		NS	NS		NS	NS		cetuximab; dabrafenib; everolimus,temsirolimus; idelalisib; nilotinib; trametinib; vemurafenib	idelalisib	-0.0016	0.2477	-0.0054	0.4011	-0.0103	0.1631
AGE-RAGE signaling pathway in diabetic complications: VCAM1	VCAM1	Cell adhesion; Host-virus interaction	NS	NS		NS	NS		NS	NS		NS	NS		-1.01	-1.01		NS	NS		NS	NS		NS	NS		NS	-1.02	D	NS	NS		NS	NS		NS	NS		NS	NS		cetuximab; dabrafenib; everolimus,temsirolimus; idelalisib; nilotinib; trametinib; vemurafenib	everolimus,temsirolimus	0.0166	0.0897	0.1296	0.1607	0.0055	0.1883
Aldosterone synthesis and secretion: CYP11B2	CYP11B2	Steroidogenesis	NS	NS		NS	NS		NS	NS		NS	NS		NS	NS		NS	NS		NS	NS		1.03	1.03		1.01	1.01		NS	NS		NS	NS		NS	NS		NS	NS		ruxolitinib	ruxolitinib	-0.0162	-1	-1	-0.0113	-0.1354	0.03
Aldosterone synthesis and secretion: STAR	STAR	cGMP biosynthesis; Steroidogenesis	NS	NS		NS	NS		NS	NS		1.02	1.02		NS	NS		NS	NS		NS	NS		NS	NS		1.02	1.02		1.04	1.04		NS	NS		NS	NS		NS	NS		ruxolitinib	ruxolitinib	0.0135	-0.0871	-0.0159	-0.0312	-0.1034	-0.0089
Aldosterone-regulated sodium reabsorption: KCNJ1	KCNJ1	Potassium transport; Voltage-gated channel	NS	NS		NS	NS		NS	NS		NS	NS		-1.05	-1.05		NS	NS		NS	NS		NS	NS		NS	NS		NS	NS		NS	NS		NS	NS		NS	NS		cetuximab; idelalisib; trametinib	idelalisib	-1	-1	-1	-1	0.0786	-1
Aldosterone-regulated sodium reabsorption: SCNN1A	SCNN1A	Sodium channel; Taste	NS	NS		NS	NS		NS	NS		NS	NS		NS	NS		NS	NS		NS	NS		NS	NS		NS	NS		-1.02	-1.02		1.03	1.03		NS	NS		NS	NS		cetuximab; idelalisib; trametinib	trametinib,idelalisib	-1	-1	-1	-1	-1	-1
AMPK signaling pathway: ACACA	ACACA	Fatty acid biosynthesis	NS	NS		NS	NS		NS	NS		NS	NS		NS	NS		-1.01	-1.01		NS	NS		NS	NS		NS	NS		1.01	1.01		-1.01	-1.01		NS	NS		NS	NS		dasatinib; everolimus,temsirolimus	everolimus,temsirolimus	0.02	-1	-1	-1	-1	0.0534
AMPK signaling pathway: ACACA*	ACACA*	Fatty acid biosynthesis	1.02	1.02		NS	NS		NS	NS		NS	NS		NS	NS		NS	NS		NS	NS		NS	NS		NS	NS		1.01	1.01		NS	NS		NS	NS		NS	NS		dasatinib; everolimus,temsirolimus	everolimus,temsirolimus	0.02	-1	-1	-1	-1	0.0534
AMPK signaling pathway: ACACB	ACACB	Fatty acid biosynthesis	NS	NS		NS	NS		NS	NS		1.02	1.02		NS	NS		NS	NS		NS	NS		NS	NS		NS	NS		NS	NS		NS	NS		NS	NS		NS	NS		dasatinib; everolimus,temsirolimus	everolimus,temsirolimus	0.0738	-1	-1	0.12	-1	-1
AMPK signaling pathway: CCNA2	CCNA2	Cell division; Host-virus interaction; Mitosis	NS	NS		NS	NS		NS	NS		1.01	1.01		NS	NS		NS	NS		NS	NS		NS	NS		NS	NS		1.01	1.01		NS	NS		NS	NS		NS	NS		dasatinib; everolimus,temsirolimus	everolimus,temsirolimus	0.2529	0.0279	0.1647	0.036	0.0082	0.0674
AMPK signaling pathway: CCND1	CCND1	Cell division; DNA damage	NS	NS		NS	NS		NS	NS		NS	1	D	NS	NS		NS	NS		-1.01	-1.01		NS	NS		NS	NS		NS	NS		NS	NS		NS	NS		NS	NS		anastrozole,aromasin,letrozole; dasatinib; everolimus,temsirolimus; palbociclib; tamoxifen,fulvestrant,raloxifene	everolimus,temsirolimus	0.2032	-0.0537	-0.0067	-0.0207	0.0699	0.0906
AMPK signaling pathway: CD36	CD36	Cell adhesion	1.03	1.03		NS	NS		NS	NS		-1.03	-1.03		-1.02	-1.02		NS	NS		NS	NS		NS	NS		NS	NS		NS	NS		NS	NS		NS	NS		NS	NS		dasatinib; everolimus,temsirolimus	everolimus,temsirolimus	-0.0094	0.0208	-0.0059	0.1201	-0.0576	0.1342
AMPK signaling pathway: CFTR	CFTR	Chloride channel	NS	NS		NS	NS		1.06	1.06		NS	NS		NS	NS		NS	NS		NS	NS		NS	NS		NS	NS		NS	NS		NS	NS		NS	NS		NS	NS		dasatinib; everolimus,temsirolimus	everolimus,temsirolimus	-0.0141	-0.0301	0.0177	0.045	-0.1388	-0.0487
AMPK signaling pathway: EEF2	EEF2	Elongation factor	NS	NS		NS	NS		NS	NS		NS	NS		NS	NS		-1	-1		-1	-1		NS	NS		NS	NS		NS	NS		NS	NS		NS	NS		NS	NS		dasatinib; everolimus,temsirolimus	everolimus,temsirolimus	0.081	-1	0.0648	0.0287	-1	0.0273
AMPK signaling pathway: FASN	FASN	Fatty acid biosynthesis	1.02	1.02		NS	NS		NS	NS		NS	NS		NS	-1.01	D	NS	NS		NS	NS		NS	NS		1.01	1.01		NS	NS		NS	NS		NS	NS		NS	NS		dasatinib; everolimus,temsirolimus	everolimus,temsirolimus	0.0698	-0.109	0.0915	0.059	0.1178	0.122
AMPK signaling pathway: G6PC	G6PC	Gluconeogenesis	NS	NS		NS	NS		NS	NS		NS	NS		1.02	1.02		1.07	1.07		NS	NS		NS	NS		NS	NS		NS	NS		NS	NS		NS	NS		NS	NS		dasatinib; everolimus,temsirolimus	everolimus,temsirolimus	-1	-1	-1	0.0155	-0.0333	-1
AMPK signaling pathway: GYS1	GYS1	Glycogen biosynthesis	NS	NS		NS	NS		NS	NS		-1.01	-1	D	NS	NS		-1.01	-1.01		NS	NS		NS	NS		NS	NS		NS	NS		NS	NS		NS	NS		NS	NS		dasatinib; everolimus,temsirolimus	everolimus,temsirolimus	-1	-1	-1	-0.0213	-0.011	-1
AMPK signaling pathway: HMGCR	HMGCR	Cholesterol biosynthesis; Sterol biosynthesis	NS	NS		NS	NS		NS	NS		-1.01	-1.01		1	1		-1.01	-1.01		NS	NS		NS	NS		NS	NS		NS	NS		NS	NS		NS	NS		NS	NS		dasatinib; everolimus,temsirolimus	everolimus,temsirolimus	0.0199	0.0003	-1	0.0513	-0.0209	0.0678
AMPK signaling pathway: LIPE	LIPE	Cholesterol metabolism; Lipid degradation; Steroid metabolism; Sterol metabolism	NS	NS		NS	NS		NS	NS		NS	NS		-1.01	-1.01		NS	NS		NS	NS		NS	NS		NS	NS		NS	NS		NS	NS		NS	NS		NS	NS		dasatinib; everolimus,temsirolimus	everolimus,temsirolimus	-1	0.0089	-1	0.0163	-1	-1
AMPK signaling pathway: MLYCD	MLYCD	Fatty acid biosynthesis	NS	NS		-1	-1.01	D	NS	NS		NS	NS		-1.01	-1.01		1.02	1.02		NS	NS		NS	NS		NS	NS		1.01	1.01		NS	NS		NS	NS		NS	NS		dasatinib; everolimus,temsirolimus	everolimus,temsirolimus	-1	-1	-1	-1	-1	-1
AMPK signaling pathway: PCK1	PCK1	Gluconeogenesis	1.01	NS	D	NS	NS		NS	NS		NS	NS		NS	NS		1.04	1.04		NS	NS		NS	NS		NS	NS		NS	NS		1.02	1.02		NS	NS		NS	NS		dasatinib; everolimus,temsirolimus	everolimus,temsirolimus	-1	-1	-1	0.0468	-1	0.0009
AMPK signaling pathway: PFKFB1	PFKFB1		NS	NS		NS	NS		NS	NS		NS	NS		NS	NS		NS	NS		1.01	1.01		NS	NS		NS	NS		NS	NS		NS	NS		NS	NS		NS	NS		dasatinib; everolimus,temsirolimus	everolimus,temsirolimus	-1	-1	-1	-1	-1	-1
AMPK signaling pathway: PPARG	PPARG	Biological rhythms	1.03	1.03		NS	NS		NS	NS		NS	NS		NS	NS		NS	NS		NS	NS		NS	NS		NS	NS		NS	NS		NS	NS		NS	NS		NS	NS		idelalisib	idelalisib	-0.0146	-0.0213	-1	0.0621	-0.009	0.0423
AMPK signaling pathway: PPARGC1A**	PPARGC1A**	Biological rhythms	NS	NS		NS	NS		NS	NS		NS	NS		NS	NS		NS	NS		NS	NS		-1.03	-1.03		NS	NS		NS	NS		NS	NS		NS	NS		NS	NS		dasatinib; everolimus,temsirolimus	everolimus,temsirolimus	-0.0156	-0.0579	-1	0.0171	-0.0775	0.0424
AMPK signaling pathway: RPS6KB1	RPS6KB1	Translation regulation	NS	NS		NS	NS		NS	NS		NS	NS		NS	NS		-1.01	-1.01		NS	NS		NS	NS		NS	NS		-1.01	-1.01		NS	NS		NS	NS		NS	NS		dasatinib; idelalisib	idelalisib	-1	-1	-1	0.0417	0.0137	0.2058
AMPK signaling pathway: SCD	SCD	Fatty acid biosynthesis	1.02	1.02		NS	NS		NS	NS		NS	NS		NS	NS		NS	NS		NS	NS		NS	NS		NS	NS		1.01	1.01		NS	NS		NS	NS		NS	NS		dasatinib; everolimus,temsirolimus	everolimus,temsirolimus	-0.0373	-0.03	-1	0.0341	-0.1131	0.0032
AMPK signaling pathway: SLC2A4	SLC2A4	Sugar transport	NS	NS		NS	NS		NS	NS		1.02	1.02		-1.01	-1.01		NS	NS		NS	NS		NS	NS		NS	NS		NS	NS		NS	NS		NS	NS		NS	NS		dasatinib; everolimus,temsirolimus	everolimus,temsirolimus	-1	-1	-1	0.0518	-1	0.0838
AMPK signaling pathway: ULK1	ULK1	Autophagy	NS	NS		NS	NS		NS	NS		NS	NS		NS	NS		NS	NS		NS	NS		NS	NS		1.01	1.01		NS	NS		NS	NS		NS	NS		NS	NS		dasatinib; everolimus,temsirolimus; idelalisib	idelalisib	0.0213	-0.0599	0.0769	0.0581	-0.0226	-0.0203
Apoptosis: APAF1	APAF1	Apoptosis	NS	NS		NS	NS		NS	NS		NS	NS		NS	NS		NS	NS		NS	NS		-1.02	-1.02		NS	NS		-1.02	-1.01	D	NS	NS		NS	NS		NS	NS		olaparib	olaparib	0.1234	-1	-1	-0.0026	-1	0.0088
Apoptosis: BAK1	BAK1	Apoptosis	NS	NS		NS	NS		NS	NS		NS	NS		-1.01	NS	D	NS	NS		NS	NS		-1.02	-1.02		NS	NS		-1.01	NS	D	NS	NS		NS	NS		NS	NS		olaparib	olaparib	0.0293	0.1108	0.0844	0.0032	-1	-0.0129
Apoptosis: BAX	BAX	Apoptosis; Host-virus interaction	-1.01	NS	D	NS	NS		NS	NS		NS	NS		NS	NS		-1.01	NS	D	NS	NS		-1.02	-1.02		NS	NS		-1.02	-1.01	D	NS	NS		NS	NS		NS	NS		olaparib	olaparib	0.1617	-0.031	0.0688	0.1118	-0.0234	0.1443
Apoptosis: BAX*	BAX*	Apoptosis; Host-virus interaction	NS	NS		NS	NS		NS	NS		1.01	1.01		1.01	1.01		NS	NS		NS	NS		NS	-1.01	D	NS	NS		NS	-1.01	D	NS	NS		NS	NS		NS	NS		everolimus,temsirolimus; idelalisib; paclitaxel,ixabepilone,docetaxel,cabazitaxel	paclitaxel,ixabepilone,docetaxel,cabazitaxel	0.1617	-0.031	0.0688	0.1118	-0.0234	0.1443
Apoptosis: BBC3	BBC3	Apoptosis	NS	NS		NS	NS		NS	NS		NS	NS		NS	NS		NS	NS		-1.01	NS	D	-1.03	-1.02	D	NS	NS		NS	NS		NS	1.03	D	NS	NS		NS	1.01	D	olaparib	olaparib	0.1577	-1	0.169	0.0022	-1	-1
Apoptosis: BCL2*	BCL2*	Apoptosis	NS	NS		NS	NS		NS	NS		NS	-1.02	D	NS	NS		NS	NS		NS	NS		NS	NS		NS	NS		-1.03	-1.03		NS	NS		NS	NS		NS	NS		cetuximab; dabrafenib; sorafenib; trametinib; vemurafenib	trametinib	0.1589	-0.017	0.0856	0.0623	0.0231	0.1206
Apoptosis: BCL2L1	BCL2L1	Endocytosis	NS	NS		NS	NS		NS	NS		1.02	1.02		-1.01	-1.01		NS	NS		NS	NS		NS	NS		NS	NS		NS	NS		NS	NS		NS	NS		NS	NS		everolimus,temsirolimus; idelalisib	idelalisib	0.0911	-0.0081	-1	0.0726	0.0093	-1
Apoptosis: BID*	BID*	Apoptosis	NS	NS		NS	NS		NS	NS		NS	NS		NS	1.01	D	NS	NS		NS	NS		NS	NS		NS	NS		NS	NS		NS	NS		NS	NS		NS	NS		olaparib	olaparib	0.0419	-0.0512	0.0058	0.0161	-0.0368	-0.0395
Apoptosis: BIRC2	BIRC2	Apoptosis; Ubl conjugation pathway	NS	NS		NS	NS		NS	NS		1.02	1.02		NS	NS		NS	NS		NS	NS		NS	NS		NS	NS		NS	NS		NS	NS		NS	NS		NS	NS		everolimus,temsirolimus; idelalisib	idelalisib	0.0576	-1	-1	0.1287	0.0318	0.1928
Apoptosis: CFLAR*	CFLAR*	Apoptosis; Host-virus interaction	NS	NS		NS	NS		NS	NS		1.01	1.01		-1.02	-1.02		NS	NS		NS	NS		NS	NS		NS	NS		NS	NS		NS	NS		NS	NS		NS	NS		everolimus,temsirolimus; idelalisib	idelalisib	-1	0.0419	-1	0.0922	0.0612	0.1227
Apoptosis: FAS*	FAS*	Fatty acid biosynthesis	-1.02	-1.02		NS	NS		NS	NS		NS	NS		NS	NS		NS	NS		NS	NS		NS	NS		NS	NS		NS	NS		NS	NS		NS	NS		NS	NS		olaparib	olaparib	0.0664	0.1548	0.0233	0.1234	0.0196	0.0676
Apoptosis: GADD45G	GADD45G	Apoptosis; Differentiation	NS	NS		NS	NS		NS	NS		1.02	1.02		NS	NS		NS	NS		NS	NS		NS	NS		NS	NS		NS	NS		NS	NS		NS	NS		NS	NS		everolimus,temsirolimus; idelalisib	idelalisib	0.1896	0.0127	0.2568	0.0958	-1	-1
Apoptosis: MCL1	MCL1	Apoptosis; Differentiation	NS	NS		NS	NS		NS	NS		NS	NS		NS	NS		NS	NS		NS	NS		NS	NS		-1.01	-1.01		1.01	1.01		NS	1.02	D	NS	NS		NS	NS		paclitaxel,ixabepilone,docetaxel,cabazitaxel	paclitaxel,ixabepilone,docetaxel,cabazitaxel	0.1389	0.0032	0.107	0.0181	-0.018	0.0459
Apoptosis: PARP2	PARP2		NS	NS		NS	NS		NS	NS		NS	NS		NS	NS		NS	NS		NS	NS		NS	NS		-1.02	-1.02		1.02	1.02		NS	NS		NS	NS		NS	NS		olaparib	olaparib	-1	-1	-1	-1	-1	-1
Apoptosis: PIDD1	PIDD1	Apoptosis	NS	NS		NS	NS		NS	NS		NS	NS		NS	NS		NS	NS		NS	-1.01	D	-1.02	-1.01	D	NS	NS		NS	NS		NS	NS		NS	NS		NS	NS		olaparib	olaparib	-1	-1	-1	-1	-1	-1
Apoptosis: PMAIP1	PMAIP1	Apoptosis	-1.02	NS	D	NS	NS		NS	NS		NS	NS		NS	NS		NS	NS		NS	NS		-1.03	-1.03		NS	NS		NS	NS		NS	NS		NS	NS		NS	NS		olaparib	olaparib	0.1324	0.0603	-1	0.0941	0.0407	-1
Apoptosis: PTPN13	PTPN13		NS	NS		NS	NS		NS	NS		1.02	1.02		-1.02	-1.02		NS	NS		NS	NS		NS	NS		-1.03	-1.03		NS	NS		NS	NS		NS	NS		NS	NS		everolimus,temsirolimus; idelalisib	idelalisib	-1	-1	-1	-0.0002	0.1161	0.0693
Apoptosis: TNFRSF10D*	TNFRSF10D*	Apoptosis	NS	NS		NS	NS		NS	NS		NS	NS		NS	NS		NS	NS		-1.01	-1.01		-1.02	-1.01	D	NS	NS		NS	NS		NS	NS		NS	NS		NS	NS		olaparib	olaparib	0.1957	-1	-1	-1	-1	0.1595
Apoptosis: TP53AIP1	TP53AIP1	Apoptosis	NS	NS		NS	NS		NS	NS		NS	NS		-1.03	-1.02	D	-1.05	NS	D	NS	NS		NS	NS		NS	NS		NS	NS		NS	NS		NS	NS		NS	NS		olaparib	olaparib	-1	-1	-1	-1	-1	-1
Apoptosis: TRAF1	TRAF1	Apoptosis	NS	NS		NS	NS		NS	NS		1.03	1.03		-1.02	-1.02		NS	NS		NS	NS		NS	NS		NS	NS		NS	NS		NS	NS		NS	NS		NS	NS		everolimus,temsirolimus; idelalisib	idelalisib	0.0563	0.0621	-1	0.1055	0.0027	0.1239
Axon guidance: ABLIM3	ABLIM3		NS	NS		NS	NS		NS	NS		NS	NS		NS	NS		-1.04	-1.05	D	NS	NS		NS	NS		NS	NS		NS	NS		NS	NS		NS	NS		NS	NS		bosutinib; dasatinib	dasatinib,bosutinib	0.1497	-1	-1	-1	-1	-1
Axon guidance: CDC42	CDC42	Cell cycle; Cell division; Differentiation; Neurogenesis	NS	NS		NS	NS		NS	NS		NS	NS		NS	NS		NS	NS		NS	NS		1.01	1.01		NS	NS		NS	NS		NS	NS		NS	NS		NS	NS		bosutinib; dasatinib; imatinib; nilotinib; ponatinib	bosutinib	0.1199	-0.0711	0.0682	-0.0159	0.1456	0.0809
Axon guidance: CDC42*	CDC42*	Cell cycle; Cell division; Differentiation; Neurogenesis	NS	NS		NS	NS		NS	NS		NS	NS		1.01	1.01		NS	NS		NS	NS		NS	NS		NS	NS		-1.02	-1.02		NS	NS		NS	NS		NS	NS		dasatinib; nilotinib	dasatinib	0.1199	-0.0711	0.0682	-0.0159	0.1456	0.0809
Axon guidance: ENAH	ENAH		NS	NS		NS	NS		NS	NS		-1.01	-1.01		NS	NS		NS	NS		NS	NS		-1.02	-1.02		NS	NS		NS	NS		NS	NS		NS	NS		NS	NS		bosutinib; dasatinib; imatinib; nilotinib; ponatinib	bosutinib	-1	-1	-1	-1	0.1378	-1
Axon guidance: ENAH*	ENAH*		NS	NS		NS	NS		NS	NS		-1.01	-1.01		NS	NS		-1.02	-1.01	D	NS	NS		NS	NS		NS	NS		NS	NS		NS	NS		NS	NS		NS	NS		bosutinib; dasatinib; imatinib; nilotinib; ponatinib	dasatinib,bosutinib	-1	-1	-1	-1	0.1378	-1
Axon guidance: FYN	FYN	Adaptive immunity	NS	NS		NS	NS		NS	NS		NS	NS		NS	NS		NS	NS		NS	NS		-1.02	-1.02		-1.02	-1.02		NS	NS		NS	NS		NS	NS		NS	NS		dasatinib; nilotinib	dasatinib	0.073	0.0262	0.0402	0.0094	0.0409	-0.0021
Axon guidance: FYN*	FYN*	Adaptive immunity	NS	NS		NS	NS		NS	NS		NS	NS		NS	NS		NS	NS		NS	NS		NS	NS		-1.03	-1.04	D	NS	NS		NS	NS		-1.04	NS	D	NS	NS		bosutinib; dasatinib	dasatinib,bosutinib	0.073	0.0262	0.0402	0.0094	0.0409	-0.0021
Axon guidance: GSK3B	GSK3B	Glycogen metabolism	NS	NS		NS	NS		NS	NS		NS	NS		NS	NS		-1.05	-1.05		-1.03	-1.02	D	NS	NS		NS	NS		NS	NS		NS	NS		NS	NS		NS	NS		idelalisib	idelalisib	0.0451	-0.0219	-1	0.0572	-0.005	0.0984
Axon guidance: ILK	ILK		NS	NS		NS	NS		NS	NS		NS	NS		NS	1.02	D	NS	1.04	D	NS	NS		NS	NS		-1.03	NS	D	NS	NS		NS	NS		-1.03	NS	D	NS	NS		sonidegib; vismodegib	sonidegib,vismodegib	0.1195	-0.0611	0.0649	0.0493	0.1823	0.1979
Axon guidance: MAPK1*	MAPK1*	Apoptosis; Cell cycle; Host-virus interaction	NS	NS		NS	NS		NS	NS		NS	NS		NS	-1	D	NS	NS		NS	NS		NS	NS		NS	NS		NS	NS		NS	-1.01	D	NS	NS		NS	NS		cetuximab; dabrafenib; trametinib; vemurafenib	trametinib	0.114	-0.0022	-1	0.0777	0.0896	0.0801
Axon guidance: NCK1 PAK4	NCK1 PAK4	Translation regulation	NS	NS		NS	NS		NS	NS		NS	NS		-1.01	NS	D	-1.03	-1.04	D	NS	NS		NS	NS		NS	NS		NS	NS		NS	NS		NS	NS		NS	NS		bosutinib; dasatinib	dasatinib,bosutinib	-1	-1	-1	-1	-1	-1
Axon guidance: PAK4	PAK4	Apoptosis; Cell cycle	NS	NS		NS	NS		NS	NS		NS	NS		1.01	1.01		NS	NS		NS	NS		NS	NS		NS	NS		NS	NS		NS	NS		NS	NS		NS	NS		cabozantinib; crizotinib; erlotinib,gefitinib	cabozantinib	0.1357	-1	0.1874	-0.0456	0.1758	0.0499
Axon guidance: RAC1****	RAC1****		NS	NS		NS	NS		NS	NS		NS	NS		NS	NS		NS	NS		NS	NS		-1.08	-1.08		-1.01	-1.02	D	NS	NS		NS	NS		NS	NS		NS	NS		bosutinib; dasatinib; imatinib; nilotinib; ponatinib	dasatinib,bosutinib	0.1419	-0.054	0.1348	0.1186	0.194	0.1327
Axon guidance: RAF1	RAF1		1.01	1.01		NS	NS		NS	NS		NS	-1	D	NS	NS		NS	NS		NS	NS		NS	NS		NS	NS		NS	NS		NS	NS		NS	NS		NS	NS		cabozantinib; crizotinib; erlotinib,gefitinib; sorafenib	sorafenib	0.0954	-1	0.157	-0.0059	0.0135	0.1068
Axon guidance: RASA1	RASA1		NS	NS		NS	NS		NS	NS		-1.01	-1.01		1.01	NS	D	NS	NS		NS	NS		-1.02	-1.02		-1.01	-1.01		NS	NS		NS	1.03	D	NS	NS		NS	NS		dasatinib; nilotinib	dasatinib	0.008	-1	-1	-1	0.0853	0.124
Axon guidance: ROCK1	ROCK1	Apoptosis	NS	NS		NS	NS		NS	NS		NS	NS		NS	NS		NS	NS		NS	NS		-1.03	-1.03		NS	NS		1.03	1.03		NS	NS		NS	NS		NS	NS		dasatinib; nilotinib	dasatinib	0.0693	-0.0472	0.0949	0.0783	0.1813	0.1265
Axon guidance: UNC5D PTPN11	UNC5D PTPN11	Apoptosis	NS	NS		NS	NS		NS	NS		NS	NS		NS	NS		-1.03	-1.03		NS	NS		NS	NS		NS	NS		NS	NS		NS	NS		NS	NS		NS	NS		bosutinib; dasatinib	dasatinib,bosutinib	-1	-1	-1	-1	-1	-1
B cell receptor signaling pathway: GSK3B	GSK3B	Glycogen metabolism	NS	NS		NS	NS		NS	NS		NS	NS		-1	-1		NS	NS		NS	NS		NS	NS		NS	NS		NS	NS		NS	NS		NS	NS		NS	NS		blinatumomab; everolimus,temsirolimus; idelalisib	idelalisib	0.0451	-0.0219	-1	0.0572	-0.005	0.0984
B cell receptor signaling pathway: NFKB1	NFKB1	Apoptosis	NS	NS		NS	NS		NS	NS		NS	NS		NS	NS		NS	NS		NS	NS		NS	NS		NS	-1.03	D	NS	NS		NS	NS		NS	NS		-1.04	-1.04		blinatumomab; everolimus,temsirolimus; ibrutinib; idelalisib	idelalisib	0.0323	0.043	0.1308	0.1361	-0.0354	0.0444
Bacterial invasion of epithelial cells: ACTB	ACTB		NS	-1.02	D	-1.01	-1.01		NS	NS		NS	NS		NS	NS		NS	NS		NS	1.01	D	NS	-1.02	D	NS	NS		NS	NS		NS	NS		NS	NS		NS	NS		bosutinib; cabozantinib; crizotinib; dabrafenib; dasatinib; erlotinib,gefitinib; idelalisib; vemurafenib	bosutinib	-0.0269	-0.0333	-1	-0.0273	0.0072	-0.0292
Bacterial invasion of epithelial cells: ACTB*	ACTB*		NS	NS		NS	NS		NS	NS		-1	-1		NS	NS		NS	NS		NS	NS		NS	NS		NS	NS		NS	NS		NS	NS		NS	NS		NS	NS		bosutinib; dabrafenib; dasatinib; erlotinib,gefitinib; vemurafenib	bosutinib	-0.0269	-0.0333	-1	-0.0273	0.0072	-0.0292
Bacterial invasion of epithelial cells: CTNNA1	CTNNA1	Cell adhesion	NS	NS		NS	NS		NS	NS		NS	NS		NS	NS		NS	NS		NS	NS		-1.02	-1.02		NS	NS		NS	NS		NS	NS		NS	NS		NS	NS		erlotinib,gefitinib; idelalisib	idelalisib	0.0805	-1	-1	-1	0.015	0.0742
Basal cell carcinoma: LEF1	LEF1	Wnt signaling pathway	NS	NS		NS	NS		NS	NS		NS	NS		NS	1.01	D	NS	NS		NS	NS		NS	NS		NS	NS		NS	NS		NS	NS		NS	NS		NS	NS		erlotinib,gefitinib; idelalisib	idelalisib	0.0721	-0.0605	-1	0.0173	0.1091	0.0615
Basal cell carcinoma: PTCH1	PTCH1		-1.02	-1.02		NS	NS		NS	NS		1.02	1.02		NS	NS		NS	NS		NS	NS		NS	NS		-1.01	NS	D	NS	NS		NS	NS		NS	NS		NS	NS		sonidegib; vismodegib	sonidegib,vismodegib	0.0308	-0.0609	-1	-0.017	0.0242	0.0528
Basal cell carcinoma: PTCH1*	PTCH1*		NS	NS		NS	NS		NS	NS		NS	NS		NS	NS		-1.03	-1.02	D	NS	NS		NS	NS		NS	NS		NS	NS		NS	NS		NS	NS		NS	NS		sonidegib; vismodegib	sonidegib,vismodegib	0.0308	-0.0609	-1	-0.017	0.0242	0.0528
Bile secretion: CFTR	CFTR	Chloride channel	NS	NS		NS	NS		NS	NS		NS	NS		NS	NS		NS	NS		NS	NS		NS	NS		-1.07	-1.07		NS	NS		NS	NS		NS	NS		NS	NS		ruxolitinib	ruxolitinib	-0.0141	-0.0301	0.0177	0.045	-0.1388	-0.0487
Bladder cancer: RB1	RB1	Cell cycle; Host-virus interaction	NS	1.01	D	NS	NS		NS	NS		NS	1.01	D	NS	NS		NS	-1.01	D	NS	NS		NS	NS		1.01	1.01		NS	1.01	D	NS	NS		NS	NS		NS	NS		anastrozole,aromasin,letrozole; palbociclib; tamoxifen,fulvestrant,raloxifene	tamoxifen,fulvestrant,raloxifene	0.1462	-0.0542	0.151	0.0206	0.0233	0.0554
Bladder cancer: RPS6KA5	RPS6KA5	Inflammatory response; Stress response	NS	NS		NS	NS		NS	NS		NS	NS		NS	NS		NS	NS		1.01	1.01		-1.02	-1.02		NS	NS		NS	NS		NS	NS		NS	NS		NS	NS		cetuximab; dabrafenib; pazopanib; sorafenib; trametinib; vemurafenib	trametinib	-1	-1	-1	-1	-1	-1
Bladder cancer: TP53	TP53	Necrosis	NS	NS		NS	NS		NS	NS		NS	NS		NS	NS		NS	NS		NS	-1.01	D	-1.02	-1.01	D	NS	NS		NS	NS		NS	NS		NS	NS		NS	NS		palbociclib	palbociclib	0.1031	-0.1002	0.1595	-0.0431	0.0721	0.0322
cAMP signaling pathway: ACOX1	ACOX1	Fatty acid metabolism	1.03	1.03		NS	NS		-1.04	-1.05	D	NS	NS		-1.03	-1.03		NS	NS		NS	NS		NS	NS		NS	NS		1.04	1.05	D	NS	NS		NS	NS		NS	NS		ruxolitinib	ruxolitinib	0.018	-1	-1	0.1184	-1	0.0515
cAMP signaling pathway: AKT3	AKT3		NS	NS		NS	NS		NS	NS		NS	NS		-1.03	-1.03		NS	NS		NS	1.01	D	NS	NS		NS	NS		1.04	1.04		NS	NS		NS	NS		NS	NS		everolimus,temsirolimus; idelalisib; ruxolitinib	idelalisib	0.0842	-0.0016	0.1182	0.0058	0.101	0.1486
cAMP signaling pathway: AMH	AMH	Gonadal differentiation	NS	NS		-1.03	-1.03		NS	NS		NS	NS		NS	NS		NS	NS		NS	NS		NS	NS		NS	NS		NS	NS		NS	NS		NS	NS		NS	NS		ruxolitinib	ruxolitinib	-0.0188	-0.0602	-0.0511	-0.0023	-0.1245	0.055
cAMP signaling pathway: ATP1B4 FXYD1	ATP1B4 FXYD1	Chloride channel; Ion transport	NS	NS		NS	NS		NS	NS		NS	NS		NS	-1.03	D	NS	NS		NS	NS		NS	NS		NS	NS		NS	NS		NS	NS		NS	NS		NS	NS		ruxolitinib	ruxolitinib	-1	-1	-1	-1	-1	-1
cAMP signaling pathway: ATP2B1	ATP2B1	Calcium transport	NS	NS		NS	NS		NS	NS		NS	NS		-1.02	-1.02		NS	NS		NS	NS		NS	NS		NS	NS		1.04	1.05	D	NS	NS		NS	NS		NS	NS		ruxolitinib	ruxolitinib	-1	-1	-1	-1	-1	-1
cAMP signaling pathway: BAD	BAD	Apoptosis	NS	NS		NS	NS		NS	NS		NS	NS		NS	NS		NS	NS		NS	NS		NS	NS		NS	NS		-1.01	-1.01		NS	NS		NS	NS		NS	NS		ruxolitinib	ruxolitinib	0.0449	-0.0561	-0.0086	-0.0115	0.0134	-0.0177
cAMP signaling pathway: BDNF	BDNF		NS	NS		NS	NS		NS	NS		NS	NS		-1.06	-1.06		NS	NS		NS	NS		NS	NS		NS	NS		1.06	1.05	D	NS	NS		NS	NS		NS	NS		dabrafenib; ruxolitinib; sorafenib; trametinib; vemurafenib	trametinib	-0.0194	-0.0136	-0.029	0.0606	-0.0516	0.1378
cAMP signaling pathway: C00165	C00165		NS	NS		NS	NS		NS	NS		NS	NS		NS	NS		NS	NS		NS	NS		NS	NS		NS	NS		1.05	1.05		NS	NS		NS	NS		1.03	1.03		ruxolitinib	ruxolitinib	-1	-1	-1	-1	-1	-1
cAMP signaling pathway: C00416	C00416		NS	NS		NS	NS		NS	NS		NS	NS		-1.03	-1.03		NS	NS		1.02	1.02		NS	NS		NS	NS		1.06	1.07	D	NS	NS		NS	NS		1.02	1.03	D	ruxolitinib	ruxolitinib	-1	-1	-1	-1	-1	-1
cAMP signaling pathway: C01245	C01245		NS	NS		NS	NS		NS	NS		NS	NS		NS	NS		NS	NS		NS	NS		NS	NS		NS	NS		1.05	1.05		NS	NS		NS	NS		1.03	1.03		ruxolitinib	ruxolitinib	-1	-1	-1	-1	-1	-1
cAMP signaling pathway: CACNA1C	CACNA1C	Calcium channel; Calcium transport; Voltage-gated channel	NS	NS		NS	NS		NS	NS		NS	NS		-1.02	-1.02		NS	NS		NS	NS		NS	NS		NS	NS		NS	1.03	D	NS	NS		NS	NS		NS	NS		ruxolitinib	ruxolitinib	-1	-1	-1	0.0396	-1	-1
cAMP signaling pathway: CFTR	CFTR	Chloride channel	NS	NS		NS	NS		NS	NS		NS	NS		NS	NS		NS	NS		1.03	1.03		NS	NS		NS	NS		NS	NS		NS	NS		NS	NS		NS	NS		ruxolitinib	ruxolitinib	-0.0141	-0.0301	0.0177	0.045	-0.1388	-0.0487
cAMP signaling pathway: CREB3 CREBBP	CREB3 CREBBP	Host-virus interaction	NS	NS		NS	NS		NS	NS		NS	NS		-1.03	-1.03		NS	NS		NS	NS		NS	NS		NS	NS		1.04	1.04		NS	NS		NS	NS		NS	NS		dabrafenib; ruxolitinib; sorafenib; trametinib; vemurafenib	trametinib	-1	-1	-1	-1	-1	-1
cAMP signaling pathway: F2R	F2R	Blood coagulation; Hemostasis	NS	NS		NS	NS		NS	NS		NS	NS		NS	NS		NS	NS		NS	NS		NS	NS		NS	NS		-1.01	-1.01		-1.02	-1.02		NS	NS		NS	NS		ruxolitinib	ruxolitinib	-1	0.0532	-1	-1	-1	0.1345
cAMP signaling pathway: FOS	FOS		NS	NS		NS	NS		NS	NS		NS	NS		-1.04	-1.04		NS	NS		1.02	1.02		NS	NS		NS	NS		1.05	1.04	D	1.03	1.03		NS	NS		NS	NS		dabrafenib; ruxolitinib; sorafenib; trametinib; vemurafenib	ruxolitinib	0.0627	-0.045	0.0639	0.0469	-0.0413	0.0549
cAMP signaling pathway: GRIA1	GRIA1	Ligand-gated ion channel	NS	NS		NS	NS		NS	NS		NS	NS		-1.07	-1.07		NS	NS		NS	NS		1.07	1.07		NS	NS		NS	NS		NS	NS		NS	NS		NS	NS		ruxolitinib	ruxolitinib	0.0909	0.0602	-1	-1	-1	-1
cAMP signaling pathway: GRIN3A	GRIN3A	Ligand-gated ion channel	NS	NS		NS	NS		NS	NS		NS	NS		NS	NS		NS	NS		NS	NS		NS	NS		1.02	1.02		NS	NS		NS	NS		NS	NS		NS	NS		ruxolitinib	ruxolitinib	-1	-1	-1	-1	-1	-1
cAMP signaling pathway: HCN4	HCN4	Ligand-gated ion channel; Potassium channel; Sodium channel	NS	NS		NS	NS		NS	NS		NS	NS		NS	NS		-1.05	-1.05		NS	NS		NS	NS		1.03	1.03		1.05	1.05		NS	NS		NS	NS		NS	NS		ruxolitinib	ruxolitinib	-0.0308	-1	-1	-0.1025	-1	0.0782
cAMP signaling pathway: HHIP	HHIP		NS	NS		-1.03	-1.03		NS	NS		NS	NS		NS	NS		NS	NS		NS	NS		NS	NS		-1.04	-1.04		NS	NS		NS	NS		NS	NS		NS	NS		ruxolitinib	ruxolitinib	0.0058	-1	-1	-0.0303	0.0714	0.0392
cAMP signaling pathway: JUN	JUN	Transcription; Transcription regulation	NS	NS		NS	NS		NS	NS		NS	NS		-1.04	-1.04		NS	NS		NS	NS		NS	NS		NS	-1.02	D	1.04	1.03	D	1.03	1.03		NS	NS		NS	NS		dabrafenib; ruxolitinib; sorafenib; trametinib; vemurafenib	ruxolitinib	0.1089	-0.0583	0.0832	0.1271	0.0136	0.0873
cAMP signaling pathway: MAPK8	MAPK8	Biological rhythms	NS	NS		NS	NS		NS	NS		NS	NS		-1.03	-1.03		NS	NS		NS	NS		NS	NS		NS	NS		1.04	1.05	D	NS	NS		NS	NS		NS	NS		ruxolitinib	ruxolitinib	0.1217	0.0199	-1	0.1126	0.0621	0.0999
cAMP signaling pathway: MLLT4	MLLT4	Cell adhesion	NS	NS		NS	NS		NS	NS		NS	NS		-1.03	-1.04	D	NS	NS		NS	NS		NS	NS		NS	NS		1.04	1.05	D	NS	NS		NS	NS		NS	NS		ruxolitinib	ruxolitinib	NS	NS	NS	NS	NS	NS
cAMP signaling pathway: MYL9	MYL9		-1.02	-1.02		NS	NS		NS	NS		NS	NS		1.01	1.01		NS	NS		NS	NS		NS	NS		NS	NS		NS	NS		NS	NS		NS	NS		NS	NS		ruxolitinib	ruxolitinib	0.0686	-1	-1	0.0325	0.1719	-1
cAMP signaling pathway: NFKBIA NFKB1	NFKBIA NFKB1	Apoptosis; Host-virus interaction	NS	NS		NS	NS		NS	NS		NS	NS		-1.02	-1.03	D	NS	NS		1.01	NS	D	NS	NS		NS	NS		1.04	1.04		NS	NS		NS	NS		NS	NS		ruxolitinib	ruxolitinib	-1	-1	-1	-1	-1	-1
cAMP signaling pathway: ORAI1	ORAI1	Adaptive immunity; Calcium channel; Calcium transport	1.03	1.03		NS	NS		-1.04	-1.05	D	NS	NS		-1.02	-1.02		NS	NS		NS	NS		1.04	1.04		NS	NS		1.04	1.05	D	NS	NS		NS	NS		NS	NS		ruxolitinib	ruxolitinib	0.0763	0.0713	-1	0.0325	0.0911	0.0692
cAMP signaling pathway: PAK1	PAK1	Exocytosis	NS	NS		NS	NS		NS	NS		NS	NS		-1.03	-1.03		NS	NS		NS	NS		NS	NS		NS	NS		1.04	1.04		NS	NS		NS	NS		NS	NS		ruxolitinib	ruxolitinib	0.1099	-0.0676	0.0007	0.0313	0.1653	0.0947
cAMP signaling pathway: PDE3A	PDE3A		NS	NS		NS	NS		NS	NS		NS	NS		-1.02	-1.02		NS	NS		NS	NS		NS	NS		1.02	1.02		1.03	1.04	D	NS	NS		NS	NS		NS	NS		ruxolitinib	ruxolitinib	0.0977	-1	-1	-0.0306	-0.0559	0.0033
cAMP signaling pathway: PTCH1	PTCH1		-1.02	-1.02		NS	NS		NS	NS		NS	NS		NS	NS		NS	NS		NS	NS		NS	NS		NS	NS		NS	NS		NS	NS		NS	NS		NS	NS		ruxolitinib	ruxolitinib	0.0308	-0.0609	-1	-0.017	0.0242	0.0528
cAMP signaling pathway: RHOA*	RHOA*	Cell division; Host-virus interaction	NS	NS		NS	NS		NS	NS		-1	-1		NS	NS		NS	NS		NS	NS		NS	NS		NS	NS		-1	-1		NS	NS		NS	NS		NS	NS		ruxolitinib	ruxolitinib	0.1264	-0.0816	0.0446	0.0604	0.1695	0.1173
cAMP signaling pathway: RYR2	RYR2	Calcium channel; Calcium transport; Ligand-gated ion channel	NS	NS		NS	NS		NS	NS		NS	NS		NS	NS		NS	NS		NS	NS		NS	NS		NS	NS		1.05	1.06	D	NS	NS		NS	NS		NS	NS		ruxolitinib	ruxolitinib	-0.0219	-0.142	-1	0.0102	-1	-0.0469
cAMP signaling pathway: SLC9A1	SLC9A1	Antiport	NS	NS		NS	NS		NS	NS		NS	NS		-1.02	-1.02		NS	NS		NS	NS		NS	NS		NS	NS		1.03	1.04	D	NS	NS		NS	NS		NS	NS		ruxolitinib	ruxolitinib	-1	-1	-1	-1	-1	-1
Carbohydrate digestion and absorption: SLC2A5	SLC2A5	Sugar transport	NS	NS		NS	-1.01	D	NS	NS		NS	NS		NS	NS		NS	NS		NS	NS		NS	NS		NS	NS		NS	NS		NS	NS		NS	NS		NS	NS		everolimus,temsirolimus	everolimus,temsirolimus	-1	-1	-1	-1	-1	-1
Cell cycle: CDC6 ORC3 ORC5 ORC4 ORC2 ORC1 ORC6	CDC6 ORC3 ORC5 ORC4 ORC2 ORC1 ORC6	DNA replication	NS	NS		NS	NS		NS	NS		NS	NS		NS	NS		1	1		NS	NS		NS	NS		-1	-1.01	D	-1	-1		NS	NS		NS	NS		NS	NS		anastrozole,aromasin,letrozole; olaparib; palbociclib; tamoxifen,fulvestrant,raloxifene	olaparib	-1	-1	-1	-1	-1	-1
Cell cycle: RB1	RB1	Cell cycle; Host-virus interaction	NS	NS		NS	NS		NS	NS		NS	NS		NS	NS		NS	NS		NS	NS		NS	NS		1.01	1.02	D	NS	NS		NS	NS		NS	NS		NS	NS		olaparib; palbociclib	olaparib	0.1462	-0.0542	0.151	0.0206	0.0233	0.0554
Cell cycle: TFDP1 E2F4	TFDP1 E2F4	Cell cycle	NS	NS		NS	NS		NS	NS		NS	NS		NS	NS		NS	NS		NS	NS		NS	NS		NS	NS		1.01	1.01		NS	NS		NS	NS		-1.01	-1.01		anastrozole,aromasin,letrozole; bosutinib; dasatinib; imatinib; nilotinib; olaparib; palbociclib; ponatinib; tamoxifen,fulvestrant,raloxifene	olaparib,bosutinib	-1	-1	-1	-1	-1	-1
cGMP-PKG signaling pathway: BAD	BAD	Apoptosis	NS	NS		NS	NS		NS	NS		NS	NS		NS	NS		NS	NS		NS	NS		NS	NS		-1.01	-1.01		NS	NS		NS	NS		NS	NS		NS	NS		everolimus,temsirolimus; idelalisib	idelalisib	0.0449	-0.0561	-0.0086	-0.0115	0.0134	-0.0177
cGMP-PKG signaling pathway: C00144	C00144		NS	NS		NS	NS		NS	NS		NS	NS		NS	NS		NS	NS		NS	NS		NS	NS		-1.01	-1.01		NS	NS		NS	NS		NS	NS		NS	NS		everolimus,temsirolimus; idelalisib	idelalisib	-1	-1	-1	-1	-1	-1
cGMP-PKG signaling pathway: CNGB1	CNGB1	Ligand-gated ion channel; Vision	NS	NS		NS	NS		NS	NS		-1.03	-1.03		NS	NS		NS	NS		NS	NS		-1.03	-1.03		-1.02	-1.02		NS	NS		NS	NS		NS	NS		NS	NS		everolimus,temsirolimus; idelalisib	idelalisib	-1	-1	-1	-1	-1	-1
cGMP-PKG signaling pathway: ITPR1	ITPR1	Calcium channel; Calcium transport; Ligand-gated ion channel	NS	NS		NS	NS		NS	NS		NS	NS		1.01	1.01		NS	NS		1.02	1.02		NS	NS		NS	NS		NS	NS		NS	NS		NS	NS		1.01	1.01		everolimus,temsirolimus; idelalisib	idelalisib	-1	-1	0.1622	-1	-1	-1
cGMP-PKG signaling pathway: MAPK1	MAPK1	Apoptosis; Cell cycle; Host-virus interaction	NS	NS		NS	NS		NS	NS		NS	NS		NS	NS		NS	NS		NS	NS		NS	NS		NS	-1.01	D	NS	NS		NS	NS		NS	NS		NS	NS		sorafenib	sorafenib	0.114	-0.0022	-1	0.0777	0.0896	0.0801
cGMP-PKG signaling pathway: MYH7	MYH7		NS	NS		-1.03	-1.03		NS	NS		NS	NS		NS	NS		NS	NS		NS	NS		NS	NS		-1.04	-1.04		NS	NS		NS	NS		NS	NS		NS	NS		everolimus,temsirolimus; idelalisib	idelalisib	-0.0541	-1	-1	-0.0555	-1	-1
cGMP-PKG signaling pathway: NPPB	NPPB		NS	NS		NS	NS		NS	NS		NS	NS		NS	NS		-1.09	-1.09		NS	NS		NS	NS		NS	NS		NS	NS		NS	NS		NS	NS		NS	NS		everolimus,temsirolimus; idelalisib	idelalisib	0.0542	-1	0.0375	-0.0292	-0.0099	0.0279
cGMP-PKG signaling pathway: PDE2A	PDE2A		NS	NS		NS	NS		1.05	1.05		NS	NS		NS	NS		NS	NS		NS	NS		NS	NS		NS	NS		NS	NS		NS	NS		NS	NS		NS	NS		everolimus,temsirolimus; idelalisib	idelalisib	0.0583	-1	-1	0.0865	-0.0064	-1
cGMP-PKG signaling pathway: PDE3A	PDE3A		NS	NS		1.02	1.02		NS	NS		NS	NS		NS	NS		NS	NS		NS	NS		NS	NS		1.04	1.04		NS	NS		1.03	1.03		NS	NS		NS	NS		everolimus,temsirolimus; idelalisib	everolimus,temsirolimus,idelalisib	0.0977	-1	-1	-0.0306	-0.0559	0.0033
cGMP-PKG signaling pathway: TRPC6*	TRPC6*	Calcium channel; Calcium transport	NS	NS		NS	NS		NS	NS		NS	NS		NS	NS		-1.09	-1.09		NS	NS		NS	NS		-1.04	-1.04		NS	NS		NS	NS		NS	NS		NS	NS		everolimus,temsirolimus; idelalisib	idelalisib	0.0671	-0.0391	0.0158	0.048	-0.0104	0.0984
cGMP-PKG signaling pathway: VASP	VASP		-1.02	-1.02		NS	NS		NS	NS		NS	NS		NS	NS		NS	NS		NS	NS		NS	NS		NS	NS		NS	NS		NS	NS		NS	NS		NS	NS		everolimus,temsirolimus; idelalisib	idelalisib	0.1014	-0.0471	-1	-0.0016	0.0739	0.0722
Chagas disease (American trypanosomiasis): ADCY1	ADCY1	cAMP biosynthesis	NS	NS		NS	NS		1.04	1.04		NS	NS		NS	NS		-1.03	NS	D	NS	NS		NS	NS		NS	NS		-1.02	NS	D	NS	NS		NS	NS		NS	NS		ruxolitinib	ruxolitinib	-1	-1	-1	-1	-1	-1
Chagas disease (American trypanosomiasis): AKT3	AKT3		NS	NS		NS	NS		NS	NS		NS	NS		NS	NS		NS	NS		NS	NS		-1.01	-1.01		NS	NS		NS	NS		NS	NS		NS	NS		-1	NS	D	everolimus,temsirolimus; idelalisib	idelalisib	0.0842	-0.0016	0.1182	0.0058	0.101	0.1486
Chagas disease (American trypanosomiasis): FOS	FOS		NS	NS		NS	NS		NS	NS		-1.02	-1.02		-1.01	-1.01		NS	NS		NS	NS		NS	NS		NS	NS		NS	NS		NS	NS		NS	NS		-1.02	-1.02		nilotinib; trametinib	nilotinib,trametinib	0.0627	-0.045	0.0639	0.0469	-0.0413	0.0549
Chemokine signaling pathway: CRK PTK2B	CRK PTK2B	Adaptive immunity; Angiogenesis	NS	NS		NS	NS		NS	NS		-1.02	-1.02		NS	NS		NS	NS		NS	NS		NS	NS		NS	NS		-1.02	-1.02		NS	NS		NS	NS		NS	NS		bosutinib; dabrafenib; dasatinib; erlotinib,gefitinib; vemurafenib	bosutinib	-1	-1	-1	-1	-1	-1
Chemokine signaling pathway: GSK3A	GSK3A	Glycogen metabolism	NS	NS		NS	NS		NS	NS		1	1		NS	NS		NS	NS		NS	NS		NS	-1	D	NS	NS		NS	NS		NS	NS		NS	NS		NS	NS		bosutinib; dasatinib; everolimus,temsirolimus; idelalisib	everolimus,temsirolimus	-1	-1	-1	-1	-1	-1
Chemokine signaling pathway: MAPK1	MAPK1	Apoptosis; Cell cycle; Host-virus interaction	NS	NS		NS	NS		NS	NS		-1.02	-1.03	D	NS	NS		NS	NS		NS	NS		-1.03	-1.03		-1.02	-1.02		-1.02	-1.02		NS	NS		NS	NS		NS	NS		bosutinib; cetuximab; dabrafenib; dasatinib; idelalisib; sorafenib; trametinib; vemurafenib	bosutinib	0.114	-0.0022	-1	0.0777	0.0896	0.0801
Chemokine signaling pathway: NFKB1	NFKB1	Apoptosis	NS	NS		NS	NS		NS	NS		-1.02	-1.02		NS	NS		NS	NS		NS	NS		NS	NS		-1.02	-1.02		NS	NS		NS	NS		NS	NS		NS	NS		bosutinib; dasatinib; everolimus,temsirolimus; idelalisib	idelalisib,bosutinib	0.0323	0.043	0.1308	0.1361	-0.0354	0.0444
Chemokine signaling pathway: PAK1	PAK1	Exocytosis	NS	NS		NS	NS		NS	NS		NS	NS		NS	NS		NS	NS		NS	NS		NS	NS		NS	NS		-1.01	-1.01		NS	NS		NS	NS		NS	NS		bosutinib; dasatinib; idelalisib	bosutinib	0.1099	-0.0676	0.0007	0.0313	0.1653	0.0947
Chemokine signaling pathway: PARD3 PRKCZ TIAM1	PARD3 PRKCZ TIAM1	Inflammatory response	NS	NS		NS	NS		NS	NS		-1.04	-1.04		NS	NS		NS	NS		NS	NS		NS	NS		-1.03	-1.03		-1.05	-1.05		NS	NS		NS	NS		NS	NS		bosutinib; dasatinib; idelalisib; pazopanib	bosutinib	-1	-1	-1	-1	-1	-1
Chemokine signaling pathway: PXN PTK2B	PXN PTK2B	Adaptive immunity; Angiogenesis	NS	NS		NS	NS		NS	NS		-1.02	-1.02		NS	NS		NS	NS		NS	NS		NS	NS		NS	NS		-1.03	-1.03		NS	NS		NS	NS		NS	NS		bosutinib; dasatinib; idelalisib	bosutinib	-1	-1	-1	-1	-1	-1
Chemokine signaling pathway: ROCK1	ROCK1	Apoptosis	NS	NS		NS	NS		NS	NS		-1.03	-1.04	D	NS	NS		NS	NS		NS	NS		NS	NS		NS	NS		-1.04	-1.04		NS	NS		NS	NS		NS	NS		bosutinib; dasatinib; idelalisib; pazopanib	bosutinib	0.0693	-0.0472	0.0949	0.0783	0.1813	0.1265
Chemokine signaling pathway: STAT1	STAT1	Antiviral defense	NS	NS		NS	NS		NS	NS		-1.03	NS	D	NS	1.02	D	NS	NS		NS	NS		NS	NS		NS	NS		-1.03	-1.03		NS	NS		NS	NS		NS	NS		ruxolitinib	ruxolitinib	0.1012	0.1083	0.0991	0.1467	0.006	0.0615
Chemokine signaling pathway: WAS	WAS		NS	NS		NS	NS		NS	NS		-1.04	-1.04		NS	NS		NS	NS		NS	NS		NS	NS		NS	NS		-1.04	-1.04		NS	NS		NS	NS		NS	NS		bosutinib; dasatinib; idelalisib; pazopanib	bosutinib	-1	-1	-1	-1	-1	-1
Choline metabolism in cancer: CHKA	CHKA	Phospholipid biosynthesis; Phospholipid metabolism	NS	NS		NS	NS		NS	NS		1.01	1.01		NS	NS		NS	NS		NS	NS		NS	NS		NS	NS		NS	NS		NS	NS		NS	NS		NS	NS		afatinib; axitinib; cetuximab; dabrafenib; erlotinib,gefitinib; idelalisib; imatinib; lapatinib; nilotinib; panitumumab; pazopanib; pertuzumab; sorafenib; sunitinib; trametinib; vandetanib; vemurafenib	idelalisib	0.048	-1	0.1787	0.0119	0.0222	-1
Choline metabolism in cancer: PCYT1A	PCYT1A	Phospholipid biosynthesis; Phospholipid metabolism	NS	NS		NS	-1	D	NS	NS		NS	NS		NS	NS		NS	NS		NS	NS		NS	NS		NS	NS		NS	1.01	D	NS	NS		NS	NS		NS	NS		sorafenib; trametinib; vemurafenib	trametinib	-1	-1	-1	-1	-1	-1
Choline metabolism in cancer: PLA2G4B	PLA2G4B	Lipid degradation	1.02	1.02		NS	NS		1.02	1.02		NS	NS		NS	NS		NS	NS		NS	NS		NS	-1.03	D	NS	NS		NS	NS		NS	1.01	D	NS	NS		NS	NS		afatinib; axitinib; cetuximab; dabrafenib; erlotinib,gefitinib; imatinib; lapatinib; nilotinib; panitumumab; pazopanib; pertuzumab; sorafenib; sunitinib; trametinib; vandetanib; vemurafenib	vemurafenib	-1	-1	-1	-1	-1	-1
Choline metabolism in cancer: PLD1	PLD1	Lipid degradation	NS	NS		NS	-1.01	D	NS	NS		NS	NS		NS	NS		NS	NS		NS	NS		-1.02	-1.02		NS	NS		1.01	1.01		NS	NS		NS	NS		NS	NS		afatinib; axitinib; cetuximab; dabrafenib; erlotinib,gefitinib; idelalisib; imatinib; lapatinib; nilotinib; panitumumab; pazopanib; pertuzumab; sorafenib; sunitinib; trametinib; vandetanib; vemurafenib	idelalisib	0.0545	-0.0688	0.0733	0.0664	0.0551	0.0889
Choline metabolism in cancer: PRKCA	PRKCA	Angiogenesis	NS	NS		NS	NS		NS	NS		NS	NS		NS	NS		NS	NS		NS	NS		-1.04	-1.04		NS	-1.03	D	NS	1.03	D	NS	NS		NS	NS		NS	NS		axitinib; dabrafenib; imatinib; nilotinib; pazopanib; sorafenib; sunitinib; trametinib; vemurafenib	sunitinib	-1	-1	-1	-0.0046	0.0057	0.0649
Choline metabolism in cancer: RPS6KB1	RPS6KB1	Translation regulation	NS	NS		NS	NS		-1.01	-1.01		-1.01	-1.01		NS	NS		NS	NS		NS	NS		NS	NS		NS	NS		NS	NS		NS	NS		NS	NS		NS	NS		afatinib; axitinib; cetuximab; erlotinib,gefitinib; everolimus,temsirolimus; idelalisib; imatinib; lapatinib; nilotinib; panitumumab; pazopanib; pertuzumab; sorafenib; sunitinib; vandetanib	idelalisib	-1	-1	-1	0.0417	0.0137	0.2058
Cholinergic synapse: BCL2	BCL2	Apoptosis	NS	NS		NS	NS		NS	NS		NS	NS		NS	NS		-1.04	-1.04		NS	NS		NS	NS		NS	NS		NS	NS		NS	NS		NS	NS		-1.03	-1.03		everolimus,temsirolimus; idelalisib; ruxolitinib	idelalisib	0.1589	-0.017	0.0856	0.0623	0.0231	0.1206
Chronic myeloid leukemia: BCL2L1	BCL2L1	Endocytosis	NS	NS		NS	NS		NS	NS		NS	NS		NS	NS		NS	1.02	D	NS	NS		NS	NS		NS	NS		NS	NS		NS	NS		NS	NS		NS	NS		bosutinib; dasatinib; imatinib; nilotinib; ponatinib	dasatinib,bosutinib	0.0911	-0.0081	-1	0.0726	0.0093	-1
Chronic myeloid leukemia: CDKN1B	CDKN1B	Cell cycle	NS	-1	D	1.01	1.01		NS	NS		1.01	1.01		1	1		NS	NS		NS	NS		NS	1	D	NS	NS		NS	NS		NS	NS		NS	NS		NS	1	D	bosutinib; dabrafenib; dasatinib; erlotinib,gefitinib; everolimus,temsirolimus; idelalisib; imatinib; nilotinib; palbociclib; ponatinib; vemurafenib	palbociclib	0.2761	-0.0538	0.1689	-0.0271	-0.0381	0.0467
Chronic myeloid leukemia: MAPK1	MAPK1	Apoptosis; Cell cycle; Host-virus interaction	1.01	1.01		NS	NS		NS	NS		NS	NS		NS	-1.01	D	NS	NS		NS	NS		-1.02	-1.02		NS	NS		NS	NS		NS	NS		NS	NS		NS	NS		bosutinib; cetuximab; dabrafenib; dasatinib; imatinib; nilotinib; ponatinib; sorafenib; trametinib; vemurafenib	bosutinib	0.114	-0.0022	-1	0.0777	0.0896	0.0801
Chronic myeloid leukemia: MYC	MYC	Transcription; Transcription regulation	NS	NS		NS	NS		NS	NS		NS	NS		-1.01	-1.01		NS	NS		NS	NS		NS	NS		NS	NS		1.01	1.01		NS	NS		NS	NS		NS	NS		bosutinib; dasatinib; imatinib; nilotinib; ponatinib	bosutinib	0.1829	-0.0582	0.2121	0.0054	0.0755	0.1181
Chronic myeloid leukemia: NFKBIA	NFKBIA	Host-virus interaction	NS	NS		NS	NS		NS	NS		NS	NS		-1.01	-1.01		NS	NS		NS	NS		NS	NS		NS	NS		NS	NS		NS	-1.01	D	NS	NS		NS	NS		bosutinib; dabrafenib; dasatinib; erlotinib,gefitinib; everolimus,temsirolimus; idelalisib; imatinib; nilotinib; ponatinib; vemurafenib	erlotinib,gefitinib,bosutinib	0.0179	0.0864	-1	0.1326	0.0549	0.0139
Chronic myeloid leukemia: PTPN11	PTPN11		NS	NS		NS	NS		NS	NS		NS	NS		NS	NS		NS	1.02	D	NS	NS		-1.02	-1.02		NS	NS		NS	NS		NS	NS		NS	NS		NS	NS		bosutinib; dasatinib; imatinib; nilotinib; ponatinib	bosutinib	-0.0283	-0.091	0.0858	-0.0287	-0.0767	-0.0514
Chronic myeloid leukemia: RB1	RB1	Cell cycle; Host-virus interaction	NS	1.01	D	NS	NS		NS	NS		1.01	1.01		NS	NS		NS	-1.01	D	NS	NS		NS	NS		1.01	1.01		NS	1.01	D	NS	NS		NS	NS		NS	NS		anastrozole,aromasin,letrozole; palbociclib; tamoxifen,fulvestrant,raloxifene	tamoxifen,fulvestrant,raloxifene	0.1462	-0.0542	0.151	0.0206	0.0233	0.0554
Chronic myeloid leukemia: TP53	TP53	Necrosis	NS	NS		NS	NS		NS	NS		NS	NS		NS	NS		NS	NS		-1.01	-1.01		-1.01	-1.01		NS	NS		NS	NS		NS	NS		NS	NS		NS	NS		bosutinib; dabrafenib; dasatinib; erlotinib,gefitinib; everolimus,temsirolimus; idelalisib; imatinib; nilotinib; ponatinib; vemurafenib	bosutinib	0.1031	-0.1002	0.1595	-0.0431	0.0721	0.0322
Circadian entrainment: FOS	FOS		NS	NS		NS	NS		NS	NS		NS	NS		NS	NS		NS	NS		NS	NS		NS	NS		NS	NS		1.03	1.04	D	NS	NS		NS	NS		-1.05	-1.05		ruxolitinib	ruxolitinib	0.0627	-0.045	0.0639	0.0469	-0.0413	0.0549
Circadian entrainment: PER1	PER1	Biological rhythms	NS	NS		NS	NS		NS	NS		NS	NS		NS	NS		NS	NS		NS	NS		-1.05	-1.04	D	NS	NS		1.03	1.03		NS	NS		NS	NS		-1.03	-1.03		ruxolitinib	ruxolitinib	-0.0053	-0.1211	0.0158	-0.0223	-0.0104	0.0322
Cocaine addiction: BDNF	BDNF		NS	NS		NS	NS		NS	NS		1.04	1.04		NS	NS		NS	NS		NS	NS		NS	NS		NS	NS		NS	NS		NS	NS		NS	NS		NS	NS		ruxolitinib	ruxolitinib	-0.0194	-0.0136	-0.029	0.0606	-0.0516	0.1378
Cocaine addiction: PDYN	PDYN		NS	NS		NS	NS		1.11	1.11		1.03	1.04	D	NS	NS		NS	NS		NS	NS		NS	NS		-1.04	-1.04		NS	NS		NS	NS		NS	NS		NS	NS		ruxolitinib	ruxolitinib	-1	-1	-1	0.0182	-1	-1
Cocaine addiction: PRKACA	PRKACA	Angiogenesis	NS	NS		NS	NS		NS	NS		1.04	1.04		NS	NS		NS	NS		NS	NS		NS	NS		NS	NS		NS	NS		NS	NS		NS	NS		NS	NS		ruxolitinib	ruxolitinib	0.0818	-1	-1	-1	0.0163	-1
Cocaine addiction: PRKACA**	PRKACA**	Angiogenesis	NS	NS		NS	NS		NS	NS		1.04	1.04		NS	NS		NS	NS		NS	NS		NS	NS		NS	NS		NS	NS		NS	NS		NS	NS		NS	NS		ruxolitinib	ruxolitinib	0.0818	-1	-1	-1	0.0163	-1
Colorectal cancer: BAD	BAD	Apoptosis	1.01	1.01		NS	NS		NS	NS		NS	NS		-1	-1.01	D	NS	NS		NS	NS		-1.02	-1.02		NS	NS		NS	NS		NS	NS		NS	NS		NS	NS		cetuximab; everolimus,temsirolimus; idelalisib; trametinib	idelalisib	0.0449	-0.0561	-0.0086	-0.0115	0.0134	-0.0177
Colorectal cancer: BIRC5	BIRC5	Chromosome partition	NS	NS		NS	NS		NS	NS		1.01	1.01		NS	NS		-1.03	-1.03		NS	NS		NS	NS		1.01	1.02	D	NS	NS		NS	NS		NS	NS		NS	NS		cetuximab; erlotinib,gefitinib; everolimus,temsirolimus; idelalisib; trametinib	idelalisib	0.1288	-0.0067	0.0936	0.0334	0.0895	0.1531
Colorectal cancer: CASP9	CASP9	Apoptosis	1.01	1.01		NS	-1.01	D	NS	NS		NS	NS		-1.01	-1.01		NS	NS		NS	1.01	D	NS	-1.01	D	NS	NS		NS	NS		NS	NS		NS	NS		-1.01	-1.01		everolimus,temsirolimus; idelalisib	idelalisib	0.1157	-0.0322	-1	0.0457	0.0068	0.0873
Colorectal cancer: CCND1*	CCND1*	Cell division; DNA damage	NS	NS		NS	NS		NS	NS		NS	NS		-1.01	-1.01		NS	NS		NS	1.01	D	NS	NS		NS	NS		1.02	1.02		NS	NS		NS	NS		NS	NS		anastrozole,aromasin,letrozole; dabrafenib; palbociclib; sorafenib; tamoxifen,fulvestrant,raloxifene; trametinib; vemurafenib	trametinib	0.2032	-0.0537	-0.0067	-0.0207	0.0699	0.0906
Colorectal cancer: MAPK8	MAPK8	Biological rhythms	NS	NS		NS	NS		NS	1.02	D	NS	NS		-1.01	NS	D	NS	NS		NS	NS		-1.02	NS	D	NS	NS		NS	-1.01	D	NS	NS		NS	NS		NS	NS		cetuximab; trametinib	trametinib	0.1217	0.0199	-1	0.1126	0.0621	0.0999
Colorectal cancer: MYC	MYC	Transcription; Transcription regulation	NS	NS		NS	NS		NS	NS		NS	NS		-1.01	-1.01		NS	NS		NS	NS		NS	NS		NS	NS		NS	NS		NS	NS		NS	NS		NS	NS		cetuximab; erlotinib,gefitinib; everolimus,temsirolimus; idelalisib; trametinib	idelalisib	0.1829	-0.0582	0.2121	0.0054	0.0755	0.1181
Dopaminergic synapse: CACNA1C	CACNA1C	Calcium channel; Calcium transport; Voltage-gated channel	NS	NS		NS	NS		NS	NS		NS	NS		NS	NS		NS	NS		NS	NS		NS	NS		NS	NS		NS	NS		NS	NS		NS	-1.05	D	NS	NS		ruxolitinib	ruxolitinib	-1	-1	-1	0.0396	-1	-1
Dopaminergic synapse: CLOCK ARNTL	CLOCK ARNTL	Biological rhythms	NS	NS		NS	NS		NS	NS		NS	NS		-1.01	-1.01		NS	NS		NS	NS		NS	NS		NS	NS		NS	NS		NS	NS		NS	NS		NS	NS		everolimus,temsirolimus	everolimus,temsirolimus	-1	-1	-1	-1	-1	-1
Dopaminergic synapse: CREB3	CREB3	Unfolded protein response	NS	NS		NS	NS		NS	NS		NS	NS		NS	NS		NS	NS		NS	NS		-1.02	-1.02		NS	NS		NS	NS		NS	NS		NS	NS		NS	NS		ruxolitinib	ruxolitinib	-1	-1	-1	-1	0.1029	-1
Dopaminergic synapse: FOS	FOS		NS	-1.02	D	NS	NS		NS	NS		NS	NS		NS	NS		NS	NS		NS	NS		NS	NS		NS	NS		NS	NS		NS	NS		NS	NS		NS	NS		ruxolitinib	ruxolitinib	0.0627	-0.045	0.0639	0.0469	-0.0413	0.0549
Dopaminergic synapse: GRIN2A	GRIN2A	Ligand-gated ion channel	NS	NS		NS	NS		NS	NS		NS	NS		1.03	1.03		NS	NS		NS	NS		-1.08	-1.08		NS	NS		NS	NS		NS	NS		NS	NS		NS	NS		everolimus,temsirolimus	everolimus,temsirolimus	0.0085	0.0023	-1	-0.0276	-0.0173	-1
Dopaminergic synapse: KIF5A GRIA1	KIF5A GRIA1	Ligand-gated ion channel	NS	NS		NS	NS		NS	NS		NS	NS		-1.06	-1.06		NS	NS		NS	NS		NS	NS		NS	NS		NS	NS		NS	NS		-1.04	-1.04		NS	NS		everolimus,temsirolimus; ruxolitinib	everolimus,temsirolimus	-1	-1	-1	-1	-1	-1
Dopaminergic synapse: SCN1A	SCN1A	Sodium channel	NS	NS		NS	NS		NS	NS		NS	NS		NS	NS		NS	NS		NS	NS		NS	NS		-1.03	-1.03		NS	NS		NS	NS		NS	NS		NS	NS		ruxolitinib	ruxolitinib	-0.0939	-1	-1	-1	-1	-0.0605
Endocrine and other factor-regulated calcium reabsorption: ATP2B1	ATP2B1	Calcium transport	NS	NS		NS	NS		NS	NS		NS	NS		NS	NS		NS	NS		NS	NS		NS	-1.01	D	NS	NS		NS	1.01	D	NS	NS		NS	NS		NS	NS		tamoxifen,fulvestrant,raloxifene	tamoxifen,fulvestrant,raloxifene	-1	-1	-1	-1	-1	-1
Endocrine and other factor-regulated calcium reabsorption: CALB1	CALB1		NS	NS		NS	NS		NS	NS		NS	NS		NS	-1.03	D	NS	NS		NS	NS		NS	NS		NS	NS		NS	NS		NS	NS		NS	NS		NS	NS		tamoxifen,fulvestrant,raloxifene	tamoxifen,fulvestrant,raloxifene	-1	-1	-1	-1	0.04	-1
Endocrine and other factor-regulated calcium reabsorption: SLC8A1	SLC8A1	Antiport	NS	NS		NS	NS		NS	NS		-1.02	-1.02		NS	NS		NS	NS		NS	NS		NS	NS		NS	NS		-1.02	-1.02		NS	NS		NS	NS		NS	NS		tamoxifen,fulvestrant,raloxifene	tamoxifen,fulvestrant,raloxifene	-1	-1	-1	-1	-1	-1
Endocrine and other factor-regulated calcium reabsorption: TRPV5	TRPV5	Calcium channel; Calcium transport	NS	NS		NS	NS		NS	NS		NS	NS		-1.02	-1.02		NS	NS		NS	NS		NS	NS		NS	NS		-1.02	-1.02		NS	NS		NS	NS		NS	NS		ruxolitinib	ruxolitinib	-0.036	-0.0776	-1	-0.0367	-0.0972	-0.0013
Endometrial cancer: BAD	BAD	Apoptosis	NS	1.01	D	NS	NS		NS	NS		NS	NS		NS	NS		NS	NS		NS	NS		NS	NS		NS	NS		NS	NS		NS	NS		NS	NS		NS	NS		afatinib; cetuximab; erlotinib,gefitinib; everolimus,temsirolimus; lapatinib; panitumumab; pertuzumab; vandetanib	everolimus,temsirolimus	0.0449	-0.0561	-0.0086	-0.0115	0.0134	-0.0177
Endometrial cancer: CASP9	CASP9	Apoptosis	NS	NS		NS	NS		NS	NS		NS	NS		NS	NS		NS	NS		NS	NS		NS	NS		NS	NS		-1.01	-1.01		NS	NS		NS	NS		NS	NS		afatinib; cetuximab; erlotinib,gefitinib; everolimus,temsirolimus; idelalisib; lapatinib; olaparib; panitumumab; pertuzumab; vandetanib	idelalisib	0.1157	-0.0322	-1	0.0457	0.0068	0.0873
Endometrial cancer: CCND1	CCND1	Cell division; DNA damage	NS	NS		NS	-1.01	D	NS	NS		NS	NS		NS	NS		NS	NS		NS	NS		1.02	NS	D	NS	NS		NS	NS		NS	NS		NS	NS		NS	NS		anastrozole,aromasin,letrozole; palbociclib; tamoxifen,fulvestrant,raloxifene	palbociclib,anastrozole,aromasin,letrozole,tamoxifen,fulvestrant,raloxifene	0.2032	-0.0537	-0.0067	-0.0207	0.0699	0.0906
Endometrial cancer: ELK1	ELK1	Transcription; Transcription regulation	1.02	1.02		NS	NS		NS	NS		NS	NS		NS	NS		NS	NS		NS	NS		-1.02	-1.02		NS	-1.02	D	NS	NS		NS	NS		NS	NS		NS	NS		afatinib; cetuximab; dabrafenib; erlotinib,gefitinib; lapatinib; panitumumab; pertuzumab; sorafenib; trametinib; vandetanib; vemurafenib	trametinib	0.0875	-0.0513	-1	0.0244	-0.0356	0.1106
Endometrial cancer: MYC	MYC	Transcription; Transcription regulation	NS	NS		NS	NS		NS	NS		NS	NS		NS	NS		NS	NS		NS	NS		NS	NS		NS	NS		1.01	1.01		NS	NS		NS	NS		NS	NS		erlotinib,gefitinib; idelalisib	idelalisib	0.1829	-0.0582	0.2121	0.0054	0.0755	0.1181
Epithelial cell signaling in Helicobacter pylori infection: CXCL1	CXCL1	Inflammatory response	NS	NS		NS	NS		NS	NS		NS	NS		NS	NS		1.05	1.05		NS	NS		NS	NS		NS	NS		NS	NS		NS	NS		NS	NS		NS	NS		nilotinib; trametinib	trametinib	0.0093	0.1253	-1	0.2528	0.1098	0.2061
Epithelial cell signaling in Helicobacter pylori infection: CXCL8	CXCL8	Chemotaxis; Inflammatory response	NS	NS		NS	NS		NS	NS		-1	-1		NS	NS		NS	NS		NS	NS		NS	NS		-1	-1		NS	NS		NS	NS		NS	NS		NS	NS		nilotinib; trametinib	trametinib	0.013	0.1185	-1	0.2295	0.0929	0.2096
Epithelial cell signaling in Helicobacter pylori infection: EGFR	EGFR		NS	NS		NS	NS		NS	NS		NS	NS		NS	NS		NS	NS		NS	NS		-1.03	NS	D	-1.03	NS	D	1.04	1.03	D	NS	NS		NS	NS		NS	NS		afatinib; cetuximab; erlotinib,gefitinib; lapatinib; panitumumab; pertuzumab; vandetanib	vandetanib	0.0191	-0.0839	0.0167	0.0222	0.1525	0.1411
Epstein-Barr virus infection: ATF2	ATF2	DNA damage	NS	NS		NS	NS		NS	NS		NS	NS		-1.02	-1.02		NS	NS		NS	NS		NS	NS		NS	NS		NS	NS		NS	NS		NS	NS		-1.02	-1.02		nilotinib; trametinib	nilotinib,trametinib	0.0955	-0.0366	0.0442	0.0551	0.0703	0.0642
Epstein-Barr virus infection: CDKN1A	CDKN1A	Cell cycle	-1.01	NS	D	NS	NS		NS	NS		NS	NS		-1.01	NS	D	NS	NS		NS	-1.01	D	-1.02	-1.01	D	NS	NS		NS	NS		NS	NS		NS	NS		NS	NS		palbociclib	palbociclib	0.3183	-0.0407	0.2931	0.0743	0.0067	0.0673
Epstein-Barr virus infection: GSK3B	GSK3B	Glycogen metabolism	NS	NS		NS	NS		NS	NS		NS	NS		-1	-1		NS	NS		NS	NS		NS	NS		NS	NS		NS	NS		NS	NS		NS	NS		NS	NS		blinatumomab; everolimus,temsirolimus; idelalisib	idelalisib	0.0451	-0.0219	-1	0.0572	-0.005	0.0984
Epstein-Barr virus infection: RB1	RB1	Cell cycle; Host-virus interaction	-1.02	NS	D	1.01	NS	D	NS	NS		NS	NS		NS	NS		1.02	1.02		NS	NS		NS	NS		NS	-1.01	D	NS	NS		NS	NS		NS	NS		NS	NS		palbociclib	palbociclib	0.1462	-0.0542	0.151	0.0206	0.0233	0.0554
ErbB signaling pathway: ABL1	ABL1	Autophagy; Endocytosis	NS	NS		NS	NS		NS	NS		NS	NS		NS	NS		NS	NS		NS	NS		-1.02	-1.03	D	-1.02	-1.02		1.02	1.02		NS	NS		NS	NS		NS	NS		bosutinib; dabrafenib; dasatinib; imatinib; nilotinib; ponatinib; vemurafenib	bosutinib	0.0202	-0.1246	0.0122	-0.0129	-0.1443	0.0283
ErbB signaling pathway: BAD	BAD	Apoptosis	NS	1.01	D	NS	NS		NS	NS		NS	NS		NS	NS		NS	NS		NS	NS		NS	NS		NS	NS		NS	NS		NS	NS		NS	NS		NS	NS		everolimus,temsirolimus; lapatinib; pertuzumab	everolimus,temsirolimus	0.0449	-0.0561	-0.0086	-0.0115	0.0134	-0.0177
ErbB signaling pathway: CBLC	CBLC	Ubl conjugation pathway	NS	1.01	D	NS	NS		NS	NS		NS	NS		NS	NS		NS	NS		NS	NS		-1.03	NS	D	-1.03	NS	D	1.02	NS	D	NS	NS		NS	NS		NS	NS		afatinib; cetuximab; erlotinib,gefitinib; lapatinib; panitumumab; pertuzumab; vandetanib	vandetanib	-1	0.0083	0.1081	0.016	-1	-1
ErbB signaling pathway: CDKN1A	CDKN1A	Cell cycle	-1.01	-1.01		NS	NS		NS	NS		NS	-1.01	D	-1.01	-1.01		1.01	1.01		NS	NS		NS	NS		NS	1	D	NS	NS		NS	NS		NS	NS		NS	NS		afatinib; cetuximab; erlotinib,gefitinib; everolimus,temsirolimus; idelalisib; palbociclib; panitumumab; pertuzumab; trastuzumab,ado-trastuzumab emtansine; vandetanib	palbociclib	0.3183	-0.0407	0.2931	0.0743	0.0067	0.0673
ErbB signaling pathway: CDKN1B	CDKN1B	Cell cycle	NS	NS		1.01	1.01		NS	NS		1.01	1.01		NS	1	D	NS	1	D	NS	NS		NS	NS		1.01	1.01		NS	NS		NS	NS		NS	NS		NS	NS		afatinib; cetuximab; erlotinib,gefitinib; everolimus,temsirolimus; idelalisib; lapatinib; palbociclib; panitumumab; pertuzumab; trastuzumab,ado-trastuzumab emtansine; vandetanib	idelalisib	0.2761	-0.0538	0.1689	-0.0271	-0.0381	0.0467
ErbB signaling pathway: EIF4EBP1	EIF4EBP1	Translation regulation	NS	NS		NS	NS		NS	NS		NS	NS		NS	NS		NS	NS		NS	NS		1.01	1.01		NS	NS		NS	NS		NS	NS		NS	NS		NS	NS		idelalisib; trastuzumab,ado-trastuzumab emtansine	idelalisib	-1	-1	-1	0.0369	-1	-1
ErbB signaling pathway: ELK1	ELK1	Transcription; Transcription regulation	1.02	1.01	D	NS	NS		NS	NS		NS	NS		NS	1.02	D	NS	-1.01	D	NS	NS		NS	-1.02	D	NS	NS		NS	NS		NS	NS		NS	NS		NS	NS		afatinib; cetuximab; dabrafenib; erlotinib,gefitinib; lapatinib; panitumumab; pertuzumab; sorafenib; trametinib; trastuzumab,ado-trastuzumab emtansine; vandetanib; vemurafenib	trastuzumab,ado-trastuzumab emtansine	0.0875	-0.0513	-1	0.0244	-0.0356	0.1106
ErbB signaling pathway: ELK1*	ELK1*	Transcription; Transcription regulation	NS	1.02	D	NS	NS		NS	NS		NS	1.01	D	NS	NS		NS	NS		NS	NS		-1.06	-1.06		-1.02	-1.03	D	1.02	NS	D	NS	NS		NS	NS		NS	NS		afatinib; cetuximab; erlotinib,gefitinib; lapatinib; panitumumab; pertuzumab; trametinib; vandetanib	trametinib	0.0875	-0.0513	-1	0.0244	-0.0356	0.1106
ErbB signaling pathway: ERBB3 ERBB3	ERBB3 ERBB3		NS	-1.03	D	NS	NS		NS	NS		NS	NS		NS	-1.01	D	NS	-1.02	D	NS	NS		NS	NS		NS	NS		NS	1.02	D	NS	NS		NS	NS		NS	NS		pertuzumab	pertuzumab	-1	-1	-1	-1	-1	-1
ErbB signaling pathway: GSK3B	GSK3B	Glycogen metabolism	NS	NS		NS	NS		NS	NS		NS	NS		-1.01	-1.01		NS	NS		NS	NS		NS	NS		NS	NS		NS	NS		NS	NS		NS	NS		NS	NS		afatinib; cetuximab; erlotinib,gefitinib; everolimus,temsirolimus; idelalisib; lapatinib; panitumumab; pertuzumab; trastuzumab,ado-trastuzumab emtansine; vandetanib	idelalisib	0.0451	-0.0219	-1	0.0572	-0.005	0.0984
ErbB signaling pathway: JUN	JUN	Transcription; Transcription regulation	NS	NS		NS	NS		NS	NS		NS	NS		NS	-1.01	D	NS	NS		NS	NS		-1.06	-1.06		-1.03	-1.03		NS	NS		NS	NS		NS	NS		NS	NS		afatinib; cetuximab; erlotinib,gefitinib; lapatinib; panitumumab; pertuzumab; trametinib; vandetanib	trametinib	0.1089	-0.0583	0.0832	0.1271	0.0136	0.0873
ErbB signaling pathway: MYC	MYC	Transcription; Transcription regulation	NS	NS		NS	NS		NS	NS		NS	NS		-1.01	-1.01		NS	-1.06	D	NS	NS		NS	NS		NS	NS		1.02	1.02		NS	NS		NS	NS		-1.02	-1.02		afatinib; cetuximab; dabrafenib; erlotinib,gefitinib; lapatinib; panitumumab; pertuzumab; sorafenib; trametinib; trastuzumab,ado-trastuzumab emtansine; vandetanib; vemurafenib	sorafenib	0.1829	-0.0582	0.2121	0.0054	0.0755	0.1181
ErbB signaling pathway: PRKCA	PRKCA	Angiogenesis	NS	NS		NS	NS		NS	NS		NS	NS		1.01	1.01		NS	NS		NS	NS		-1.02	NS	D	-1.03	NS	D	NS	NS		NS	NS		NS	NS		NS	NS		afatinib; cetuximab; erlotinib,gefitinib; lapatinib; panitumumab; pertuzumab; vandetanib	vandetanib	-1	-1	-1	-0.0046	0.0057	0.0649
ErbB signaling pathway: PTK2	PTK2	Angiogenesis	NS	NS		NS	NS		NS	NS		NS	NS		NS	-1.01	D	-1.03	-1.02	D	NS	NS		NS	NS		-1.02	-1.02		NS	NS		NS	NS		NS	NS		NS	NS		afatinib; bosutinib; cetuximab; dasatinib; erlotinib,gefitinib; lapatinib; panitumumab; pertuzumab; vandetanib	dasatinib,bosutinib	0.0723	-0.052	-1	-0.082	-0.0143	0.0252
ErbB signaling pathway: RPS6KB1	RPS6KB1	Translation regulation	NS	NS		NS	NS		NS	NS		NS	-1.01	D	NS	-1.01	D	-1.03	-1.03		NS	NS		NS	NS		-1.01	-1.01		NS	-1.01	D	NS	NS		NS	NS		NS	-1.01	D	afatinib; cetuximab; erlotinib,gefitinib; everolimus,temsirolimus; idelalisib; lapatinib; panitumumab; pertuzumab; trastuzumab,ado-trastuzumab emtansine; vandetanib	pertuzumab	-1	-1	-1	0.0417	0.0137	0.2058
ErbB signaling pathway: STAT5A*	STAT5A*	Lactation	NS	NS		NS	NS		NS	NS		NS	NS		NS	NS		NS	1.01	D	NS	NS		-1.02	NS	D	-1.02	NS	D	1.02	NS	D	NS	NS		NS	NS		NS	NS		afatinib; cetuximab; erlotinib,gefitinib; lapatinib; panitumumab; pertuzumab; vandetanib	vandetanib	0.077	0.0373	0.1392	0.0333	0.0483	0.0529
Estrogen signaling pathway: AKT3*	AKT3*		NS	NS		NS	NS		NS	NS		NS	NS		NS	NS		NS	NS		NS	NS		NS	-1.05	D	-1.04	-1.04		1.05	1.05		NS	NS		NS	NS		NS	NS		afatinib; bosutinib; cetuximab; dasatinib; erlotinib,gefitinib; everolimus,temsirolimus; idelalisib; lapatinib; panitumumab; pertuzumab; ruxolitinib; vandetanib	bosutinib	0.0842	-0.0016	0.1182	0.0058	0.101	0.1486
Estrogen signaling pathway: CREB3	CREB3	Unfolded protein response	NS	NS		NS	NS		NS	NS		NS	NS		NS	NS		NS	NS		NS	NS		-1.07	-1.06	D	-1.03	-1.03		1.06	1.06		NS	NS		NS	NS		NS	NS		afatinib; bosutinib; cetuximab; dabrafenib; dasatinib; erlotinib,gefitinib; lapatinib; panitumumab; pertuzumab; ruxolitinib; sorafenib; trametinib; vandetanib; vemurafenib	bosutinib	-1	-1	-1	-1	0.1029	-1
Estrogen signaling pathway: CREB3**	CREB3**	Unfolded protein response	NS	NS		NS	NS		NS	NS		NS	NS		NS	1.03	D	NS	NS		NS	1.02	D	NS	NS		NS	NS		NS	NS		NS	NS		NS	NS		NS	NS		bosutinib; dasatinib; everolimus,temsirolimus; tamoxifen,fulvestrant,raloxifene	everolimus,temsirolimus,bosutinib	-1	-1	-1	-1	0.1029	-1
Estrogen signaling pathway: CREB3***	CREB3***	Unfolded protein response	NS	1.02	D	NS	NS		NS	NS		NS	NS		-1.01	-1.01		NS	NS		NS	NS		NS	-1.03	D	NS	NS		NS	NS		NS	NS		NS	NS		NS	NS		cetuximab; dabrafenib; sorafenib; tamoxifen,fulvestrant,raloxifene; trametinib; vemurafenib	tamoxifen,fulvestrant,raloxifene	-1	-1	-1	-1	0.1029	-1
Estrogen signaling pathway: ESR1 C00951	ESR1 C00951	Transcription; Transcription regulation	NS	NS		NS	NS		NS	NS		NS	NS		NS	NS		NS	NS		NS	NS		NS	-1.06	D	-1.04	-1.04		1.06	1.05	D	NS	NS		NS	NS		NS	NS		afatinib; bosutinib; cetuximab; dabrafenib; dasatinib; erlotinib,gefitinib; lapatinib; panitumumab; pertuzumab; ruxolitinib; sorafenib; tamoxifen,fulvestrant,raloxifene; trametinib; vandetanib; vemurafenib	bosutinib	-1	-1	-1	-1	-1	-1
Estrogen signaling pathway: ESR1 C00951*	ESR1 C00951*	Transcription; Transcription regulation	NS	NS		NS	NS		NS	NS		NS	NS		NS	NS		NS	NS		NS	NS		NS	-1.06	D	-1.04	-1.04		1.06	1.05	D	NS	NS		NS	NS		NS	NS		afatinib; bosutinib; cetuximab; dabrafenib; dasatinib; erlotinib,gefitinib; lapatinib; panitumumab; pertuzumab; ruxolitinib; sorafenib; tamoxifen,fulvestrant,raloxifene; trametinib; vandetanib; vemurafenib	bosutinib	-1	-1	-1	-1	-1	-1
Estrogen signaling pathway: ESR1 FOS	ESR1 FOS	Transcription; Transcription regulation	NS	NS		NS	NS		NS	NS		NS	NS		NS	NS		NS	NS		NS	NS		NS	-1.06	D	-1.04	-1.04		1.06	1.05	D	NS	NS		NS	NS		NS	NS		afatinib; bosutinib; cetuximab; dabrafenib; dasatinib; erlotinib,gefitinib; lapatinib; panitumumab; pertuzumab; ruxolitinib; sorafenib; tamoxifen,fulvestrant,raloxifene; trametinib; vandetanib; vemurafenib	bosutinib	-1	-1	-1	-1	-1	-1
Fanconi anemia pathway: BRCA1	BRCA1	DNA recombination; Fatty acid biosynthesis; Fatty acid metabolism; Lipid biosynthesis	NS	NS		NS	1.01	D	NS	NS		1.02	NS	D	NS	NS		-1.03	NS	D	NS	NS		NS	NS		1.03	1.01	D	1.03	1.02	D	NS	NS		NS	NS		NS	NS		olaparib	olaparib	0.1006	-0.1171	0.0747	-0.0514	0.0283	-0.0049
Fanconi anemia pathway: FANCI	FANCI	DNA damage; DNA repair	NS	NS		1.01	NS	D	NS	NS		NS	NS		NS	NS		NS	-1.02	D	NS	NS		NS	NS		1.03	1.03		1.03	1.02	D	NS	NS		NS	NS		NS	NS		olaparib	olaparib	0.0082	-1	-1	-1	-0.0176	-1
Fanconi anemia pathway: FANCM C19orf40	FANCM C19orf40	DNA damage; DNA repair	NS	NS		1.02	1.02		NS	NS		NS	NS		NS	NS		NS	NS		NS	NS		NS	NS		1.03	1.03		1.03	1.03		NS	NS		NS	NS		NS	NS		olaparib	olaparib	-1	-1	-1	-1	-1	-1
Fanconi anemia pathway: FANCM STRA13	FANCM STRA13	DNA damage; DNA repair	NS	NS		1.02	NS	D	NS	NS		NS	NS		NS	NS		NS	NS		NS	NS		NS	NS		1.03	1.03		1.03	1.03		NS	NS		NS	NS		NS	NS		olaparib	olaparib	-1	-1	-1	-1	-1	-1
Fanconi anemia pathway: MLH1 PMS2	MLH1 PMS2	DNA damage; DNA repair	NS	1.01	D	NS	NS		NS	NS		NS	NS		NS	NS		-1.03	-1.01	D	NS	NS		NS	NS		1.02	1.02		1.02	1.01	D	NS	NS		NS	NS		NS	NS		olaparib	olaparib	0.0399	-1	-1	-1	0.0528	-1
Fanconi anemia pathway: RAD51	RAD51	DNA recombination	NS	1.02	D	NS	NS		NS	NS		NS	1.01	D	NS	NS		-1.05	-1.03	D	NS	NS		NS	NS		1.04	1.03	D	1.04	1.02	D	NS	NS		NS	NS		NS	NS		olaparib	olaparib	0.1164	-0.0977	0.0981	-0.0592	0.0399	-0.0309
Fanconi anemia pathway: RAD51C	RAD51C	DNA recombination	NS	1.01	D	NS	NS		NS	NS		NS	1.01	D	NS	NS		-1.05	-1.02	D	NS	NS		NS	NS		1.03	1.02	D	1.02	1.01	D	NS	NS		NS	NS		NS	NS		olaparib	olaparib	0.1017	-0.0445	0.0924	-0.0744	-1	-1
Fc epsilon RI signaling pathway: AKT3	AKT3		NS	NS		NS	NS		1.04	1.04		NS	NS		NS	NS		NS	1.04	D	NS	NS		NS	NS		-1.02	-1.02		-1.02	-1.02		NS	NS		-1.03	-1.03		NS	NS		everolimus,temsirolimus; idelalisib	idelalisib	0.0842	-0.0016	0.1182	0.0058	0.101	0.1486
Fc epsilon RI signaling pathway: MAPK14	MAPK14	Stress response	NS	NS		NS	NS		NS	NS		-1.02	-1.02		NS	NS		1.05	1.06	D	NS	NS		NS	NS		-1.03	-1.03		-1.02	-1.02		NS	NS		NS	-1.03	D	NS	NS		idelalisib; nilotinib	idelalisib	0.063	0.0329	-1	0.0923	0.0527	0.1431
Fc epsilon RI signaling pathway: MAPK8	MAPK8	Biological rhythms	NS	NS		NS	NS		1.04	1.04		NS	NS		NS	NS		1.04	1.04		NS	NS		NS	NS		-1.02	-1.02		-1.02	-1.02		NS	NS		NS	-1.03	D	NS	NS		idelalisib; trametinib	idelalisib	0.1217	0.0199	-1	0.1126	0.0621	0.0999
Fc epsilon RI signaling pathway: PLA2G4B	PLA2G4B	Lipid degradation	NS	NS		NS	NS		1.06	1.06		NS	NS		NS	NS		1.07	1.06	D	NS	NS		NS	NS		NS	-1.03	D	NS	NS		NS	NS		-1.04	-1.04		NS	NS		cetuximab; dabrafenib; sorafenib; trametinib; vemurafenib	sorafenib,trametinib	-1	-1	-1	-1	-1	-1
Fc epsilon RI signaling pathway: PRKCA	PRKCA	Angiogenesis	NS	NS		NS	NS		NS	NS		NS	NS		NS	NS		1.03	1.03		NS	NS		NS	NS		-1.02	-1.02		NS	NS		NS	NS		NS	NS		NS	NS		ibrutinib; idelalisib	idelalisib	-1	-1	-1	-0.0046	0.0057	0.0649
Fc gamma R-mediated phagocytosis: ARPC5	ARPC5		NS	NS		NS	NS		NS	NS		-1.01	-1.01		1.01	1.01		1.02	1.02		NS	NS		NS	NS		NS	NS		-1.01	-1.01		NS	NS		NS	NS		NS	NS		bosutinib; dabrafenib; dasatinib; erlotinib,gefitinib; idelalisib; vemurafenib	idelalisib	0.0926	-1	-1	-1	0.1514	-1
Fc gamma R-mediated phagocytosis: DNM2 AMPH	DNM2 AMPH	Endocytosis	NS	NS		NS	NS		NS	NS		NS	NS		NS	NS		1.03	1.03		NS	NS		NS	NS		NS	NS		-1.02	-1.02		NS	NS		NS	NS		NS	NS		idelalisib	idelalisib	-1	-1	-1	-1	-1	-1
Fc gamma R-mediated phagocytosis: MARCKS	MARCKS		NS	NS		NS	NS		NS	NS		NS	NS		1.01	1.01		NS	NS		NS	NS		NS	NS		NS	NS		-1.01	-1.01		NS	NS		NS	NS		NS	NS		idelalisib	idelalisib	0.0461	-0.0956	0.1409	-0.0032	0.0342	-0.0043
Fc gamma R-mediated phagocytosis: MYO10	MYO10	Transport	NS	NS		NS	NS		NS	NS		-1.01	-1.01		1.01	1.01		NS	NS		NS	NS		-1.04	-1.04		NS	NS		NS	NS		NS	NS		NS	NS		NS	NS		idelalisib	idelalisib	0.0801	-1	-1	-1	0.1418	-1
Fc gamma R-mediated phagocytosis: NCF1	NCF1		NS	NS		NS	NS		NS	NS		-1.02	-1.02		NS	NS		NS	NS		NS	NS		NS	NS		NS	NS		NS	NS		NS	NS		NS	NS		NS	NS		idelalisib	idelalisib	-1	0.1256	-1	0.186	-1	-1
Fc gamma R-mediated phagocytosis: PLA2G4B	PLA2G4B	Lipid degradation	NS	NS		NS	NS		NS	NS		-1.02	-1.02		NS	NS		NS	NS		NS	NS		-1.05	-1.05		NS	NS		NS	NS		NS	NS		NS	NS		NS	NS		idelalisib; sorafenib; trametinib; vemurafenib	idelalisib	-1	-1	-1	-1	-1	-1
Fc gamma R-mediated phagocytosis: RPS6KB1	RPS6KB1	Translation regulation	NS	NS		NS	NS		NS	NS		-1.02	-1.02		NS	1.01	D	NS	NS		NS	NS		NS	NS		NS	NS		-1.02	-1.02		NS	NS		NS	NS		NS	NS		everolimus,temsirolimus; idelalisib	idelalisib	-1	-1	-1	0.0417	0.0137	0.2058
Fc gamma R-mediated phagocytosis: WAS	WAS		NS	NS		NS	NS		NS	NS		-1.01	-1.01		NS	NS		1.02	1.02		NS	NS		-1.02	-1.02		NS	NS		NS	NS		NS	NS		NS	NS		NS	NS		bosutinib; dabrafenib; dasatinib; erlotinib,gefitinib; idelalisib; vemurafenib	bosutinib	-1	-1	-1	-1	-1	-1
Focal adhesion: BCL2	BCL2	Apoptosis	NS	NS		NS	NS		NS	NS		NS	NS		NS	NS		NS	NS		NS	NS		-1.03	-1.03		NS	NS		NS	NS		NS	NS		NS	NS		NS	NS		afatinib; axitinib; bevacizumab,ziv-aflibercept; bosutinib; cabozantinib; cetuximab; crizotinib; dabrafenib; dasatinib; erlotinib,gefitinib; idelalisib; imatinib; lapatinib; lenvatinib; nilotinib; olaparib; panitumumab; pazopanib; pertuzumab; ramucirumab; regorafenib; sorafenib; sunitinib; trastuzumab,ado-trastuzumab emtansine; vandetanib	bevacizumab,ziv-aflibercept	0.1589	-0.017	0.0856	0.0623	0.0231	0.1206
Focal adhesion: CCND1	CCND1	Cell division; DNA damage	NS	NS		NS	NS		NS	NS		NS	NS		NS	NS		NS	NS		NS	NS		1.01	1.01		-1.01	-1.01		1.01	1.01		NS	NS		NS	NS		NS	NS		afatinib; anastrozole,aromasin,letrozole; axitinib; bevacizumab,ziv-aflibercept; bosutinib; cabozantinib; cetuximab; crizotinib; dabrafenib; dasatinib; erlotinib,gefitinib; everolimus,temsirolimus; idelalisib; imatinib; lapatinib; lenvatinib; nilotinib; olaparib; panitumumab; pazopanib; pertuzumab; ramucirumab; regorafenib; sorafenib; sunitinib; tamoxifen,fulvestrant,raloxifene; trametinib; trast…	bevacizumab,ziv-aflibercept	0.2032	-0.0537	-0.0067	-0.0207	0.0699	0.0906
Focal adhesion: TLN1 ITGB1 ITGA11	TLN1 ITGB1 ITGA11	Cell adhesion; Host-virus interaction	NS	NS		NS	-1.01	D	NS	NS		NS	NS		NS	NS		NS	NS		NS	NS		NS	-1.01	D	NS	NS		NS	NS		NS	NS		NS	NS		NS	NS		idelalisib; olaparib	idelalisib	-1	-1	-1	-1	-1	-1
Focal adhesion: VASP ACTB	VASP ACTB		-1.01	-1.01		NS	NS		NS	NS		NS	NS		NS	NS		NS	NS		NS	NS		NS	NS		NS	NS		NS	NS		NS	NS		NS	NS		NS	NS		afatinib; axitinib; bevacizumab,ziv-aflibercept; bosutinib; cabozantinib; cetuximab; crizotinib; dabrafenib; dasatinib; erlotinib,gefitinib; idelalisib; imatinib; lapatinib; lenvatinib; nilotinib; olaparib; panitumumab; pazopanib; pertuzumab; ramucirumab; regorafenib; sorafenib; sunitinib; trastuzumab,ado-trastuzumab emtansine; vandetanib; vemurafenib	cabozantinib,bosutinib,bevacizumab,ziv-aflibercept	-1	-1	-1	-1	-1	-1
Focal adhesion: VCL ACTN4	VCL ACTN4	Cell adhesion; Protein transport	NS	NS		NS	NS		1.07	1.07		NS	NS		NS	NS		-1.03	-1.03		1.03	1.03		NS	NS		-1.05	-1.05		NS	NS		NS	NS		NS	NS		NS	NS		afatinib; axitinib; bevacizumab,ziv-aflibercept; bosutinib; cabozantinib; cetuximab; crizotinib; dasatinib; erlotinib,gefitinib; idelalisib; imatinib; lapatinib; lenvatinib; nilotinib; olaparib; panitumumab; pazopanib; pertuzumab; ramucirumab; regorafenib; sorafenib; sunitinib; trastuzumab,ado-trastuzumab emtansine; vandetanib	bevacizumab,ziv-aflibercept	-1	-1	-1	-1	-1	-1
Focal adhesion: VCL TLN1	VCL TLN1	Cell adhesion; Host-virus interaction	NS	NS		NS	NS		1.07	1.07		NS	NS		NS	NS		-1.03	-1.03		1.02	1.02		NS	NS		-1.05	-1.05		NS	NS		NS	NS		NS	NS		NS	NS		afatinib; axitinib; bevacizumab,ziv-aflibercept; bosutinib; cabozantinib; cetuximab; crizotinib; dasatinib; erlotinib,gefitinib; idelalisib; imatinib; lapatinib; lenvatinib; nilotinib; olaparib; panitumumab; pazopanib; pertuzumab; ramucirumab; regorafenib; sorafenib; sunitinib; trastuzumab,ado-trastuzumab emtansine; vandetanib	bevacizumab,ziv-aflibercept	-1	-1	-1	-1	-1	-1
Focal adhesion: ZYX ACTB	ZYX ACTB	Cell adhesion; Host-virus interaction	-1.01	-1.01		NS	NS		NS	NS		-1.01	-1.01		NS	NS		NS	NS		NS	NS		NS	NS		NS	NS		NS	NS		NS	NS		NS	NS		NS	NS		afatinib; axitinib; bevacizumab,ziv-aflibercept; bosutinib; cabozantinib; cetuximab; crizotinib; dabrafenib; dasatinib; erlotinib,gefitinib; idelalisib; imatinib; lapatinib; lenvatinib; nilotinib; olaparib; panitumumab; pazopanib; pertuzumab; ramucirumab; regorafenib; sorafenib; sunitinib; trastuzumab,ado-trastuzumab emtansine; vandetanib; vemurafenib	bevacizumab,ziv-aflibercept	-1	-1	-1	-1	-1	-1
FoxO signaling pathway: ATG12	ATG12	Autophagy	NS	NS		NS	NS		NS	NS		-1.01	-1.01		NS	1.01	D	NS	NS		NS	NS		NS	NS		NS	NS		NS	NS		NS	NS		NS	NS		NS	NS		afatinib; cetuximab; dabrafenib; dasatinib; erlotinib,gefitinib; everolimus,temsirolimus; idelalisib; lapatinib; nilotinib; panitumumab; pertuzumab; siltuximab; sorafenib; trametinib; vandetanib; vemurafenib	everolimus,temsirolimus	0.0665	-0.0043	0.1981	0.0516	-0.0606	-0.0014
FoxO signaling pathway: ATM	ATM	Cell cycle; DNA damage	NS	NS		NS	NS		NS	NS		-1.01	-1.01		NS	NS		NS	NS		NS	NS		NS	NS		NS	NS		NS	NS		-1.02	-1.02		NS	NS		NS	NS		afatinib; cetuximab; dabrafenib; dasatinib; erlotinib,gefitinib; everolimus,temsirolimus; idelalisib; lapatinib; nilotinib; olaparib; panitumumab; pertuzumab; siltuximab; sorafenib; trametinib; vandetanib; vemurafenib	everolimus,temsirolimus,idelalisib	0.2361	-0.0277	0.2104	0.0849	-0.0582	-0.036
FoxO signaling pathway: BCL2L11	BCL2L11	Apoptosis	NS	NS		NS	NS		NS	NS		NS	NS		1.01	1.01		NS	NS		NS	NS		NS	-1.02	D	NS	NS		NS	NS		NS	NS		NS	NS		NS	NS		afatinib; cetuximab; dabrafenib; dasatinib; erlotinib,gefitinib; everolimus,temsirolimus; idelalisib; lapatinib; nilotinib; panitumumab; pertuzumab; siltuximab; sorafenib; trametinib; vandetanib; vemurafenib	everolimus,temsirolimus	0.0937	0.0239	-1	0.0554	-1	0.1478
FoxO signaling pathway: BNIP3	BNIP3	Apoptosis; Host-virus interaction	NS	NS		NS	NS		NS	NS		-1.01	-1.01		NS	NS		NS	NS		NS	NS		NS	NS		NS	NS		NS	NS		NS	NS		NS	NS		NS	NS		afatinib; cetuximab; dabrafenib; dasatinib; erlotinib,gefitinib; everolimus,temsirolimus; idelalisib; lapatinib; nilotinib; panitumumab; pertuzumab; siltuximab; sorafenib; trametinib; vandetanib; vemurafenib	idelalisib	0.0745	-0.0552	-1	0.0876	0.0722	0.1828
FoxO signaling pathway: CAT	CAT	Detoxification	NS	NS		NS	NS		NS	NS		-1.02	-1.02		NS	NS		NS	NS		NS	NS		NS	NS		NS	NS		NS	NS		NS	NS		NS	NS		NS	NS		afatinib; cetuximab; dabrafenib; dasatinib; erlotinib,gefitinib; everolimus,temsirolimus; idelalisib; lapatinib; nilotinib; panitumumab; pertuzumab; siltuximab; sorafenib; trametinib; vandetanib; vemurafenib	idelalisib	0.008	-0.0613	-0.0175	0.1806	-0.0752	-0.0483
FoxO signaling pathway: CCNB3	CCNB3	Meiosis	NS	NS		NS	NS		NS	NS		-1.01	-1.01		1.01	1.01		-1.02	-1.02		NS	NS		NS	NS		NS	NS		NS	NS		NS	NS		NS	NS		NS	NS		afatinib; cetuximab; dabrafenib; dasatinib; erlotinib,gefitinib; everolimus,temsirolimus; idelalisib; lapatinib; nilotinib; panitumumab; pertuzumab; siltuximab; sorafenib; trametinib; vandetanib; vemurafenib	idelalisib	-1	-1	-1	-1	-1	-1
FoxO signaling pathway: CCND1	CCND1	Cell division; DNA damage	NS	NS		NS	NS		NS	NS		-1.01	-1.01		NS	NS		NS	1.03	D	NS	NS		NS	NS		NS	NS		1.02	1.02		NS	NS		NS	NS		NS	NS		afatinib; anastrozole,aromasin,letrozole; cetuximab; dabrafenib; dasatinib; erlotinib,gefitinib; everolimus,temsirolimus; idelalisib; lapatinib; nilotinib; palbociclib; panitumumab; pertuzumab; siltuximab; sorafenib; tamoxifen,fulvestrant,raloxifene; trametinib; vandetanib; vemurafenib	idelalisib	0.2032	-0.0537	-0.0067	-0.0207	0.0699	0.0906
FoxO signaling pathway: CCNG2	CCNG2	Cell division; Mitosis	NS	NS		NS	NS		NS	NS		-1.01	-1.01		NS	NS		NS	NS		NS	NS		NS	NS		NS	NS		NS	NS		NS	NS		NS	NS		NS	NS		afatinib; cetuximab; dabrafenib; dasatinib; erlotinib,gefitinib; everolimus,temsirolimus; idelalisib; lapatinib; nilotinib; panitumumab; pertuzumab; siltuximab; sorafenib; trametinib; vandetanib; vemurafenib	idelalisib	0.2312	0.0264	-1	0.0581	0.1705	0.1319
FoxO signaling pathway: CDKN1A	CDKN1A	Cell cycle	-1.02	-1.02		-1.01	-1.01		NS	NS		-1.02	-1.02		NS	NS		NS	NS		NS	NS		NS	NS		NS	NS		NS	NS		NS	NS		NS	NS		NS	NS		afatinib; cetuximab; dabrafenib; dasatinib; erlotinib,gefitinib; everolimus,temsirolimus; idelalisib; lapatinib; nilotinib; palbociclib; panitumumab; pertuzumab; siltuximab; sorafenib; trametinib; vandetanib; vemurafenib	idelalisib	0.3183	-0.0407	0.2931	0.0743	0.0067	0.0673
FoxO signaling pathway: CDKN1B	CDKN1B	Cell cycle	NS	NS		NS	NS		NS	NS		NS	-1.01	D	NS	NS		NS	NS		NS	NS		NS	NS		NS	NS		NS	NS		NS	NS		NS	NS		NS	NS		palbociclib	palbociclib	0.2761	-0.0538	0.1689	-0.0271	-0.0381	0.0467
FoxO signaling pathway: CDKN2B	CDKN2B	Cell cycle	NS	NS		-1.02	-1.02		NS	NS		NS	-1.01	D	NS	NS		NS	NS		NS	NS		NS	NS		NS	NS		NS	NS		NS	NS		NS	NS		NS	NS		afatinib; cetuximab; dabrafenib; dasatinib; erlotinib,gefitinib; everolimus,temsirolimus; idelalisib; lapatinib; nilotinib; palbociclib; panitumumab; pertuzumab; siltuximab; sorafenib; trametinib; vandetanib; vemurafenib	palbociclib	0.1644	-0.0694	0.1334	-0.065	-0.089	0.0072
FoxO signaling pathway: FASLG	FASLG	Apoptosis	NS	NS		NS	NS		NS	NS		-1.03	-1.03		NS	NS		NS	NS		NS	NS		NS	NS		NS	NS		NS	NS		NS	NS		NS	NS		NS	NS		afatinib; cetuximab; dabrafenib; dasatinib; erlotinib,gefitinib; everolimus,temsirolimus; idelalisib; lapatinib; nilotinib; panitumumab; pertuzumab; siltuximab; sorafenib; trametinib; vandetanib; vemurafenib	idelalisib	0.0592	0.0768	-1	-0.0158	-1	-1
FoxO signaling pathway: FBXO32	FBXO32	Ubl conjugation pathway	NS	NS		NS	NS		NS	NS		NS	NS		1.01	1.01		NS	NS		NS	NS		NS	NS		NS	NS		NS	NS		NS	NS		NS	NS		NS	NS		afatinib; cetuximab; dabrafenib; dasatinib; erlotinib,gefitinib; everolimus,temsirolimus; idelalisib; lapatinib; nilotinib; panitumumab; pertuzumab; siltuximab; sorafenib; trametinib; vandetanib; vemurafenib	idelalisib	0.1149	-1	-1	0.0139	0.0242	0.1248
FoxO signaling pathway: GABARAP	GABARAP	Autophagy	NS	NS		NS	NS		NS	NS		-1.01	-1.01		NS	NS		NS	NS		NS	NS		NS	NS		NS	NS		NS	NS		NS	NS		NS	NS		NS	NS		afatinib; cetuximab; dabrafenib; dasatinib; erlotinib,gefitinib; everolimus,temsirolimus; idelalisib; lapatinib; nilotinib; panitumumab; pertuzumab; siltuximab; sorafenib; trametinib; vandetanib; vemurafenib	idelalisib	0.0169	-0.0484	-1	-0.0784	-0.0325	0.0524
FoxO signaling pathway: GADD45G	GADD45G	Apoptosis; Differentiation	NS	-1.01	D	NS	NS		NS	NS		-1.01	-1.01		NS	NS		NS	NS		NS	NS		NS	NS		NS	NS		NS	NS		NS	NS		NS	NS		NS	NS		afatinib; cetuximab; dabrafenib; dasatinib; erlotinib,gefitinib; everolimus,temsirolimus; idelalisib; lapatinib; nilotinib; panitumumab; pertuzumab; siltuximab; sorafenib; trametinib; vandetanib; vemurafenib	idelalisib	0.1896	0.0127	0.2568	0.0958	-1	-1
FoxO signaling pathway: GADD45G*	GADD45G*	Apoptosis; Differentiation	NS	-1.01	D	NS	NS		NS	NS		-1.01	-1.01		NS	NS		NS	NS		NS	NS		NS	NS		NS	NS		NS	NS		NS	NS		NS	NS		NS	NS		afatinib; cetuximab; dabrafenib; dasatinib; erlotinib,gefitinib; everolimus,temsirolimus; idelalisib; lapatinib; nilotinib; panitumumab; pertuzumab; siltuximab; sorafenib; trametinib; vandetanib; vemurafenib	idelalisib	0.1896	0.0127	0.2568	0.0958	-1	-1
FoxO signaling pathway: IL7R	IL7R		NS	NS		NS	NS		NS	NS		-1.02	-1.02		NS	NS		NS	NS		NS	NS		NS	NS		NS	NS		NS	NS		NS	NS		NS	NS		NS	NS		afatinib; cetuximab; dabrafenib; dasatinib; erlotinib,gefitinib; everolimus,temsirolimus; idelalisib; lapatinib; nilotinib; panitumumab; pertuzumab; siltuximab; sorafenib; trametinib; vandetanib; vemurafenib	idelalisib	0.0251	0.1409	-1	0.101	-0.0384	0.0209
FoxO signaling pathway: KLF2	KLF2	Transcription; Transcription regulation	-1.02	-1.02		NS	NS		NS	NS		NS	NS		NS	NS		NS	NS		NS	NS		NS	NS		NS	NS		NS	NS		NS	NS		-1.02	-1.02		NS	NS		afatinib; cetuximab; dabrafenib; dasatinib; erlotinib,gefitinib; everolimus,temsirolimus; idelalisib; lapatinib; nilotinib; panitumumab; pertuzumab; siltuximab; sorafenib; trametinib; vandetanib; vemurafenib	idelalisib	0.0683	0.0706	0.0538	0.1205	0.0155	0.1717
FoxO signaling pathway: PCK1	PCK1	Gluconeogenesis	NS	NS		NS	NS		NS	NS		-1.01	-1.01		NS	NS		NS	NS		NS	NS		NS	NS		NS	NS		NS	NS		NS	NS		-1.02	-1.02		NS	NS		afatinib; cetuximab; dabrafenib; dasatinib; erlotinib,gefitinib; everolimus,temsirolimus; idelalisib; lapatinib; nilotinib; panitumumab; pertuzumab; siltuximab; sorafenib; trametinib; vandetanib; vemurafenib	sorafenib,siltuximab,trametinib	-1	-1	-1	0.0468	-1	0.0009
FoxO signaling pathway: PLK4	PLK4		NS	NS		NS	-1.01	D	NS	NS		-1.02	-1.02		NS	NS		NS	NS		NS	NS		NS	NS		NS	NS		NS	NS		NS	NS		NS	NS		NS	NS		afatinib; cetuximab; dabrafenib; dasatinib; erlotinib,gefitinib; everolimus,temsirolimus; idelalisib; lapatinib; nilotinib; panitumumab; pertuzumab; siltuximab; sorafenib; trametinib; vandetanib; vemurafenib	idelalisib	0.1535	-1	-1	-1	0.0361	0.0069
FoxO signaling pathway: RAG1	RAG1	DNA recombination	NS	NS		NS	NS		-1.03	-1.03		-1.03	-1.03		NS	1.01	D	1.02	1.02		NS	NS		1.04	1.04		NS	NS		1.02	1.02		NS	NS		NS	NS		NS	NS		afatinib; cetuximab; dabrafenib; dasatinib; erlotinib,gefitinib; everolimus,temsirolimus; idelalisib; lapatinib; nilotinib; panitumumab; pertuzumab; siltuximab; sorafenib; trametinib; vandetanib; vemurafenib	idelalisib	0.0737	0.1615	-1	0.0891	-0.115	-0.0883
FoxO signaling pathway: RBL2	RBL2	Cell cycle	NS	NS		NS	NS		NS	NS		-1.01	-1.01		NS	NS		NS	NS		NS	NS		NS	NS		NS	NS		NS	NS		NS	NS		NS	NS		NS	NS		afatinib; cetuximab; dabrafenib; dasatinib; erlotinib,gefitinib; everolimus,temsirolimus; idelalisib; lapatinib; nilotinib; panitumumab; pertuzumab; siltuximab; sorafenib; trametinib; vandetanib; vemurafenib	idelalisib	0.1808	-1	0.2333	-0.0053	0.0433	0.0642
FoxO signaling pathway: S1PR1	S1PR1	Angiogenesis; Chemotaxis	-1.02	-1.02		NS	NS		NS	NS		-1.01	-1.02	D	NS	NS		NS	NS		NS	NS		NS	NS		NS	NS		NS	NS		NS	NS		NS	NS		NS	NS		afatinib; cetuximab; dabrafenib; dasatinib; erlotinib,gefitinib; everolimus,temsirolimus; idelalisib; lapatinib; nilotinib; panitumumab; pertuzumab; siltuximab; sorafenib; trametinib; vandetanib; vemurafenib	idelalisib	-0.0215	0.0841	-1	0.1129	0.136	0.1592
FoxO signaling pathway: SOD2	SOD2		NS	NS		NS	NS		NS	NS		-1.02	-1.02		NS	NS		NS	NS		NS	NS		NS	NS		NS	NS		NS	NS		NS	-1.02	D	NS	NS		NS	NS		afatinib; cetuximab; dabrafenib; dasatinib; erlotinib,gefitinib; everolimus,temsirolimus; idelalisib; lapatinib; nilotinib; panitumumab; pertuzumab; siltuximab; sorafenib; trametinib; vandetanib; vemurafenib	everolimus,temsirolimus	0.0206	-0.0151	0.1481	0.2349	0.0608	0.0636
FoxO signaling pathway: TNFSF10	TNFSF10	Apoptosis	-1.02	-1.02		NS	NS		NS	NS		-1.01	-1.01		NS	NS		NS	NS		NS	NS		NS	NS		-1.02	-1.02		NS	NS		NS	NS		NS	NS		NS	NS		afatinib; cetuximab; dabrafenib; dasatinib; erlotinib,gefitinib; everolimus,temsirolimus; idelalisib; lapatinib; nilotinib; panitumumab; pertuzumab; siltuximab; sorafenib; trametinib; vandetanib; vemurafenib	idelalisib	0.0284	0.0612	-1	0.0964	-1	0.1274
Gap junction: GJA1 GJA1	GJA1 GJA1		NS	NS		NS	NS		NS	NS		NS	NS		NS	NS		1.04	1.04		NS	NS		NS	NS		-1.03	-1.03		NS	NS		NS	NS		NS	NS		NS	NS		afatinib; axitinib; bosutinib; cetuximab; dabrafenib; dasatinib; erlotinib,gefitinib; imatinib; lapatinib; nilotinib; panitumumab; pazopanib; pertuzumab; ruxolitinib; sorafenib; sunitinib; trametinib; vandetanib; vemurafenib	sunitinib,bosutinib	-1	-1	-1	-1	-1	-1
Gap junction: GJA1 GJA1*	GJA1 GJA1*		NS	NS		NS	NS		NS	NS		NS	NS		NS	NS		1.04	1.04		NS	NS		NS	NS		-1.03	-1.03		NS	NS		NS	NS		NS	NS		NS	NS		afatinib; axitinib; bosutinib; cetuximab; dabrafenib; dasatinib; erlotinib,gefitinib; imatinib; lapatinib; nilotinib; panitumumab; pazopanib; pertuzumab; ruxolitinib; sorafenib; sunitinib; trametinib; vandetanib; vemurafenib	sunitinib,bosutinib	-1	-1	-1	-1	-1	-1
Gap junction: GJA1 GJA1**	GJA1 GJA1**		NS	NS		NS	NS		NS	NS		NS	NS		NS	NS		NS	NS		NS	NS		NS	NS		-1.02	-1.02		NS	NS		NS	NS		NS	NS		NS	NS		axitinib; bosutinib; dasatinib; imatinib; nilotinib; pazopanib; sorafenib; sunitinib	sunitinib,bosutinib	-1	-1	-1	-1	-1	-1
Gap junction: GJA1 TJP1	GJA1 TJP1		NS	NS		NS	NS		NS	NS		NS	NS		NS	NS		1.04	1.04		NS	NS		NS	NS		-1.02	-1.03	D	NS	NS		NS	NS		NS	NS		NS	NS		afatinib; axitinib; bosutinib; cetuximab; dabrafenib; dasatinib; erlotinib,gefitinib; imatinib; lapatinib; nilotinib; panitumumab; pazopanib; pertuzumab; ruxolitinib; sorafenib; sunitinib; trametinib; vandetanib; vemurafenib	sunitinib,bosutinib	-1	-1	-1	-1	-1	-1
Gastric acid secretion: EZR	EZR	Cell shape	NS	NS		NS	NS		NS	NS		NS	NS		-1.03	-1.03		-1.04	-1.04		NS	NS		NS	NS		NS	NS		NS	NS		NS	NS		NS	NS		-1.03	-1.03		ruxolitinib	ruxolitinib	-1	-1	-1	-1	0.1316	-1
Gastric acid secretion: KCNJ1	KCNJ1	Potassium transport; Voltage-gated channel	NS	NS		NS	NS		NS	NS		NS	NS		-1.03	-1.03		-1.04	-1.04		NS	NS		NS	NS		NS	NS		NS	NS		NS	NS		NS	NS		-1.03	-1.03		ruxolitinib	ruxolitinib	-1	-1	-1	-1	0.0786	-1
Gastric acid secretion: KCNQ1	KCNQ1	Potassium channel; Potassium transport; Voltage-gated channel	NS	NS		NS	NS		NS	NS		NS	NS		-1.02	-1.02		-1.04	-1.04		NS	NS		-1.05	NS	D	NS	NS		NS	NS		NS	NS		NS	NS		-1.03	-1.03		ruxolitinib	ruxolitinib	0.0264	-1	-0.0058	-0.1215	-0.1623	-0.009
Glioma: E2F1	E2F1	Apoptosis; Cell cycle	NS	1.01	D	NS	NS		NS	NS		1.05	1.05		NS	NS		NS	-1.01	D	NS	NS		1.04	NS	D	1.03	1.03		NS	-1.03	D	NS	NS		NS	NS		NS	NS		anastrozole,aromasin,letrozole; palbociclib; tamoxifen,fulvestrant,raloxifene	tamoxifen,fulvestrant,raloxifene	0.2553	-0.0461	0.2298	0.0098	0.0362	0.0991
Glioma: E2F1*	E2F1*	Apoptosis; Cell cycle	NS	1.01	D	NS	NS		NS	NS		NS	1.01	D	NS	NS		NS	-1.01	D	NS	NS		NS	NS		1.01	1.01		1.02	1.01	D	NS	NS		NS	NS		NS	NS		anastrozole,aromasin,letrozole; palbociclib; tamoxifen,fulvestrant,raloxifene	tamoxifen,fulvestrant,raloxifene	0.2553	-0.0461	0.2298	0.0098	0.0362	0.0991
Glioma: MAPK1	MAPK1	Apoptosis; Cell cycle; Host-virus interaction	NS	NS		NS	NS		NS	NS		NS	NS		NS	NS		NS	NS		NS	NS		-1.03	-1.03		NS	-1.02	D	NS	NS		NS	NS		NS	NS		NS	NS		afatinib; axitinib; cetuximab; dabrafenib; erlotinib,gefitinib; imatinib; lapatinib; nilotinib; panitumumab; pazopanib; pertuzumab; sorafenib; sunitinib; trametinib; vandetanib; vemurafenib	sunitinib	0.114	-0.0022	-1	0.0777	0.0896	0.0801
Glioma: MAPK1*	MAPK1*	Apoptosis; Cell cycle; Host-virus interaction	NS	NS		NS	NS		NS	NS		NS	NS		NS	NS		NS	NS		NS	NS		-1.03	-1.03		NS	-1.02	D	NS	NS		NS	NS		NS	NS		NS	NS		afatinib; axitinib; cetuximab; dabrafenib; erlotinib,gefitinib; imatinib; lapatinib; nilotinib; panitumumab; pazopanib; pertuzumab; sorafenib; sunitinib; trametinib; vandetanib; vemurafenib	sunitinib	0.114	-0.0022	-1	0.0777	0.0896	0.0801
Glioma: MTOR	MTOR		NS	NS		NS	NS		NS	NS		NS	NS		NS	NS		NS	NS		NS	NS		-1.03	-1.03		-1.01	-1.01		NS	NS		NS	NS		NS	NS		NS	NS		afatinib; axitinib; cetuximab; dabrafenib; erlotinib,gefitinib; everolimus,temsirolimus; idelalisib; imatinib; lapatinib; nilotinib; olaparib; panitumumab; pazopanib; pertuzumab; sorafenib; sunitinib; trametinib; vandetanib; vemurafenib	idelalisib	0.1021	0.0396	0.1788	0.0707	0.0741	0.1911
Glioma: MTOR*	MTOR*		NS	NS		NS	NS		NS	NS		NS	NS		NS	NS		NS	NS		NS	NS		-1.03	-1.03		-1.01	-1.01		NS	NS		NS	NS		NS	NS		NS	NS		afatinib; axitinib; cetuximab; dabrafenib; erlotinib,gefitinib; everolimus,temsirolimus; idelalisib; imatinib; lapatinib; nilotinib; olaparib; panitumumab; pazopanib; pertuzumab; sorafenib; sunitinib; trametinib; vandetanib; vemurafenib	idelalisib	0.1021	0.0396	0.1788	0.0707	0.0741	0.1911
Glucagon signaling pathway: ACACA	ACACA	Fatty acid biosynthesis	NS	NS		NS	NS		NS	NS		NS	NS		NS	NS		NS	NS		NS	NS		NS	NS		NS	NS		1.01	1.01		NS	NS		NS	NS		NS	NS		everolimus,temsirolimus; ruxolitinib	everolimus,temsirolimus	0.02	-1	-1	-1	-1	0.0534
Glucagon signaling pathway: CPT1C	CPT1C	Fatty acid metabolism	NS	NS		NS	NS		NS	NS		NS	NS		-1.01	-1.01		NS	NS		NS	NS		-1.03	-1.03		NS	NS		NS	NS		NS	NS		NS	NS		NS	NS		everolimus,temsirolimus; ruxolitinib	everolimus,temsirolimus	-1	-1	-1	0.0301	-1	-1
Glucagon signaling pathway: G6PC	G6PC	Gluconeogenesis	NS	NS		NS	NS		NS	NS		NS	NS		NS	NS		1.02	1.02		NS	NS		NS	NS		NS	NS		NS	NS		NS	NS		NS	NS		NS	NS		everolimus,temsirolimus; ruxolitinib	everolimus,temsirolimus	-1	-1	-1	0.0155	-0.0333	-1
Glucagon signaling pathway: GYS1	GYS1	Glycogen biosynthesis	NS	NS		NS	NS		NS	NS		-1.01	-1.01		NS	NS		-1.01	-1.01		NS	NS		NS	NS		1	1		NS	NS		NS	NS		NS	NS		NS	NS		everolimus,temsirolimus; ruxolitinib	everolimus,temsirolimus	-1	-1	-1	-0.0213	-0.011	-1
Glucagon signaling pathway: PFKFB1	PFKFB1		-1.05	-1.06	D	NS	NS		NS	NS		1.06	1.06		NS	NS		NS	NS		-1.02	-1.02		NS	NS		NS	NS		NS	NS		NS	NS		NS	NS		NS	NS		everolimus,temsirolimus; ruxolitinib	everolimus,temsirolimus	-1	-1	-1	-1	-1	-1
Glucagon signaling pathway: PKM	PKM	Glycolysis	1	1		NS	NS		NS	-1	D	-1	-1		NS	NS		NS	NS		NS	NS		NS	NS		NS	NS		NS	NS		NS	NS		NS	NS		NS	NS		everolimus,temsirolimus; ruxolitinib	everolimus,temsirolimus	0.0193	-0.0098	0.0907	-0.0409	-0.0658	-1
Glucagon signaling pathway: PYGB	PYGB	Glycogen metabolism	-1.06	-1.06		NS	NS		NS	NS		1.06	1.06		NS	NS		NS	NS		NS	NS		NS	NS		NS	NS		NS	NS		NS	NS		NS	NS		NS	NS		everolimus,temsirolimus; ruxolitinib	everolimus,temsirolimus	-1	0.1404	-1	0.1104	-1	-1
GnRH signaling pathway: ATF4	ATF4	Biological rhythms	NS	NS		NS	NS		NS	NS		NS	-1.03	D	NS	NS		NS	NS		NS	NS		NS	-1.07	D	NS	NS		NS	NS		NS	NS		NS	NS		NS	NS		goserelin,leuprolide,abarelix,triptorelin pamoate,degarelix	goserelin,leuprolide,abarelix,triptorelin pamoate,degarelix	0.0826	-0.0926	0.1515	0.1488	0.0017	0.1669
GnRH signaling pathway: CAMK2A	CAMK2A		NS	NS		NS	NS		NS	NS		NS	-1.04	D	NS	NS		NS	NS		NS	NS		NS	-1.08	D	NS	NS		NS	NS		NS	NS		NS	NS		NS	NS		goserelin,leuprolide,abarelix,triptorelin pamoate,degarelix	goserelin,leuprolide,abarelix,triptorelin pamoate,degarelix	0.0715	-1	-1	-1	-1	-1
GnRH signaling pathway: ELK1	ELK1	Transcription; Transcription regulation	NS	NS		NS	NS		NS	NS		NS	-1.03	D	NS	NS		NS	NS		NS	NS		NS	-1.08	D	NS	NS		NS	NS		NS	NS		NS	NS		NS	NS		goserelin,leuprolide,abarelix,triptorelin pamoate,degarelix	goserelin,leuprolide,abarelix,triptorelin pamoate,degarelix	0.0875	-0.0513	-1	0.0244	-0.0356	0.1106
GnRH signaling pathway: JUN	JUN	Transcription; Transcription regulation	NS	NS		NS	NS		NS	NS		-1.04	-1.04		NS	NS		NS	NS		NS	NS		NS	-1.1	D	NS	NS		NS	NS		NS	NS		NS	NS		NS	NS		bosutinib; dasatinib; goserelin,leuprolide,abarelix,triptorelin pamoate,degarelix	goserelin,leuprolide,abarelix,triptorelin pamoate,degarelix	0.1089	-0.0583	0.0832	0.1271	0.0136	0.0873
GnRH signaling pathway: MAPK14	MAPK14	Stress response	NS	NS		NS	NS		NS	NS		-1.04	-1.04		NS	NS		NS	NS		NS	NS		NS	-1.07	D	NS	NS		NS	NS		NS	NS		NS	NS		NS	NS		goserelin,leuprolide,abarelix,triptorelin pamoate,degarelix; nilotinib	goserelin,leuprolide,abarelix,triptorelin pamoate,degarelix	0.063	0.0329	-1	0.0923	0.0527	0.1431
GnRH signaling pathway: MAPK7	MAPK7	Cell cycle; Differentiation	NS	NS		NS	NS		NS	NS		-1.03	-1.04	D	NS	NS		NS	NS		NS	NS		NS	-1.07	D	NS	NS		NS	NS		NS	NS		NS	NS		NS	NS		goserelin,leuprolide,abarelix,triptorelin pamoate,degarelix	goserelin,leuprolide,abarelix,triptorelin pamoate,degarelix	0.1628	-1	-1	-1	-1	0.1535
GnRH signaling pathway: PLA2G4B	PLA2G4B	Lipid degradation	NS	NS		NS	NS		NS	NS		-1.04	-1.04		NS	NS		NS	NS		NS	NS		NS	-1.07	D	NS	NS		NS	NS		NS	NS		NS	NS		NS	NS		goserelin,leuprolide,abarelix,triptorelin pamoate,degarelix	goserelin,leuprolide,abarelix,triptorelin pamoate,degarelix	-1	-1	-1	-1	-1	-1
GnRH signaling pathway: PLD1	PLD1	Lipid degradation	NS	NS		NS	NS		NS	NS		-1.04	-1.04		NS	NS		NS	NS		NS	NS		-1.05	-1.09	D	NS	NS		NS	NS		NS	NS		NS	NS		NS	NS		goserelin,leuprolide,abarelix,triptorelin pamoate,degarelix	goserelin,leuprolide,abarelix,triptorelin pamoate,degarelix	0.0545	-0.0688	0.0733	0.0664	0.0551	0.0889
GnRH signaling pathway: PTK2B	PTK2B	Adaptive immunity; Angiogenesis	NS	NS		NS	NS		NS	NS		NS	-1.04	D	NS	NS		NS	NS		NS	NS		NS	-1.06	D	NS	NS		NS	NS		NS	NS		NS	NS		NS	NS		goserelin,leuprolide,abarelix,triptorelin pamoate,degarelix	goserelin,leuprolide,abarelix,triptorelin pamoate,degarelix	-1	0.0772	-1	0.112	0.0575	-1
Hedgehog signaling pathway: BCL2*	BCL2*	Apoptosis	NS	NS		-1.02	-1.02		NS	NS		NS	NS		NS	NS		-1.05	-1.05		NS	NS		NS	NS		NS	NS		NS	NS		NS	NS		NS	NS		NS	NS		sonidegib; vismodegib	sonidegib,vismodegib	0.1589	-0.017	0.0856	0.0623	0.0231	0.1206
Hedgehog signaling pathway: CCND1	CCND1	Cell division; DNA damage	NS	NS		NS	NS		NS	NS		NS	NS		NS	NS		NS	1.03	D	NS	NS		NS	NS		NS	NS		1.01	NS	D	NS	NS		NS	NS		NS	NS		anastrozole,aromasin,letrozole; palbociclib; tamoxifen,fulvestrant,raloxifene	tamoxifen,fulvestrant,raloxifene	0.2032	-0.0537	-0.0067	-0.0207	0.0699	0.0906
Hedgehog signaling pathway: CCND1*	CCND1*	Cell division; DNA damage	NS	NS		-1.02	-1.02		NS	NS		NS	NS		NS	NS		-1.05	-1.05		NS	NS		NS	NS		NS	NS		1.04	1.04		NS	NS		NS	NS		NS	NS		anastrozole,aromasin,letrozole; palbociclib; sonidegib; tamoxifen,fulvestrant,raloxifene; vismodegib	sonidegib,vismodegib	0.2032	-0.0537	-0.0067	-0.0207	0.0699	0.0906
Hedgehog signaling pathway: GLI1 SUFU*	GLI1 SUFU*	Differentiation	NS	NS		NS	NS		NS	NS		NS	NS		NS	NS		-1.02	-1.03	D	NS	NS		NS	NS		NS	NS		NS	NS		NS	NS		NS	NS		NS	NS		sonidegib; vismodegib	sonidegib,vismodegib	-1	-1	-1	-1	-1	-1
Hedgehog signaling pathway: GLI1***	GLI1***	Differentiation	NS	NS		-1.03	-1.03		NS	NS		NS	NS		NS	NS		-1.06	-1.07	D	NS	NS		NS	NS		NS	NS		NS	NS		NS	NS		NS	NS		NS	NS		sonidegib; vismodegib	sonidegib,vismodegib	0.1009	-0.0811	0.0642	0.0046	0.1292	0.1063
Hedgehog signaling pathway: HHIP*	HHIP*		NS	NS		-1.04	-1.04		NS	NS		NS	NS		NS	NS		NS	NS		NS	NS		NS	NS		-1.04	-1.04		NS	NS		NS	NS		NS	NS		NS	NS		sonidegib; vismodegib	sonidegib,vismodegib	0.0058	-1	-1	-0.0303	0.0714	0.0392
Hedgehog signaling pathway: PRKACA	PRKACA	Angiogenesis	NS	NS		NS	NS		NS	NS		NS	NS		NS	NS		NS	NS		NS	NS		NS	NS		NS	NS		-1.01	-1.01		NS	NS		NS	NS		NS	NS		sonidegib; vismodegib	sonidegib,vismodegib	0.0818	-1	-1	-1	0.0163	-1
Hedgehog signaling pathway: PTCH1	PTCH1		NS	NS		NS	NS		NS	NS		1.01	1.02	D	NS	NS		NS	NS		NS	NS		-1.01	NS	D	NS	NS		NS	NS		NS	NS		NS	NS		NS	NS		sonidegib; vismodegib	sonidegib,vismodegib	0.0308	-0.0609	-1	-0.017	0.0242	0.0528
Hedgehog signaling pathway: PTCH1**	PTCH1**		NS	NS		NS	NS		NS	NS		1.02	NS	D	NS	-1.03	D	NS	NS		-1.03	NS	D	NS	NS		NS	NS		NS	NS		NS	NS		NS	NS		NS	NS		sonidegib; vismodegib	sonidegib,vismodegib	0.0308	-0.0609	-1	-0.017	0.0242	0.0528
Hedgehog signaling pathway: PTCH1***	PTCH1***		NS	NS		NS	NS		NS	NS		NS	NS		NS	NS		-1.06	-1.06		NS	NS		NS	NS		NS	NS		NS	NS		NS	NS		NS	NS		NS	NS		sonidegib; vismodegib	sonidegib,vismodegib	0.0308	-0.0609	-1	-0.017	0.0242	0.0528
Hedgehog signaling pathway: SMO	SMO		NS	NS		NS	NS		NS	NS		NS	-1.01	D	-1.01	NS	D	NS	NS		NS	NS		NS	NS		NS	NS		1.01	NS	D	NS	NS		NS	NS		NS	NS		sonidegib; vismodegib	sonidegib,vismodegib	0.0557	-0.0585	-1	0.0315	0.0407	0.0559
Hedgehog signaling pathway: SUFU	SUFU		NS	NS		-1.01	-1.01		NS	NS		NS	NS		NS	NS		-1.03	-1.03		NS	NS		NS	NS		NS	NS		NS	NS		NS	NS		NS	NS		NS	NS		sonidegib; vismodegib	sonidegib,vismodegib	0.0125	-1	-1	-0.0475	0.0143	0.0246
HIF-1 signaling pathway: CDKN1A	CDKN1A	Cell cycle	NS	NS		NS	NS		NS	NS		NS	NS		-1.01	-1.01		NS	NS		NS	NS		NS	NS		NS	-1.01	D	-1.01	-1.01		NS	NS		NS	NS		NS	NS		afatinib; cetuximab; erlotinib,gefitinib; everolimus,temsirolimus; idelalisib; lapatinib; panitumumab; pertuzumab; siltuximab; trametinib; trastuzumab,ado-trastuzumab emtansine; vandetanib; vemurafenib	idelalisib	0.3183	-0.0407	0.2931	0.0743	0.0067	0.0673
HIF-1 signaling pathway: EDN1	EDN1		NS	NS		NS	NS		NS	NS		NS	NS		NS	NS		NS	NS		NS	NS		1.02	1.02		-1.02	-1.02		NS	NS		NS	NS		NS	NS		NS	NS		afatinib; cetuximab; erlotinib,gefitinib; everolimus,temsirolimus; idelalisib; lapatinib; panitumumab; pertuzumab; siltuximab; trametinib; trastuzumab,ado-trastuzumab emtansine; vandetanib; vemurafenib	idelalisib	0.007	-0.0219	-1	0.008	0.0086	0.1247
HIF-1 signaling pathway: ENO1	ENO1	Plasminogen activation	NS	NS		NS	NS		NS	NS		NS	NS		NS	NS		NS	NS		1.01	1.01		NS	NS		NS	NS		NS	NS		NS	NS		NS	NS		NS	NS		afatinib; cetuximab; erlotinib,gefitinib; everolimus,temsirolimus; idelalisib; lapatinib; panitumumab; pertuzumab; siltuximab; trametinib; trastuzumab,ado-trastuzumab emtansine; vandetanib; vemurafenib	idelalisib	0.0698	0.0289	-1	0.0295	0.1133	0.097
HIF-1 signaling pathway: HK1	HK1	Glycolysis	NS	NS		NS	NS		NS	NS		NS	NS		NS	NS		-1.01	-1.01		NS	NS		NS	NS		NS	NS		NS	NS		NS	NS		NS	NS		NS	NS		afatinib; cetuximab; erlotinib,gefitinib; everolimus,temsirolimus; idelalisib; lapatinib; panitumumab; pertuzumab; trametinib; trastuzumab,ado-trastuzumab emtansine; vandetanib; vemurafenib	idelalisib	0.0766	-1	0.076	-0.0346	0.0589	-0.0213
HIF-1 signaling pathway: HMOX1	HMOX1	Apoptosis	1.02	1.02		NS	NS		NS	NS		NS	NS		NS	NS		NS	1.03	D	NS	1.01	D	NS	NS		NS	NS		NS	NS		NS	NS		NS	NS		NS	NS		afatinib; cetuximab; erlotinib,gefitinib; everolimus,temsirolimus; idelalisib; lapatinib; panitumumab; pertuzumab; siltuximab; trametinib; trastuzumab,ado-trastuzumab emtansine; vandetanib; vemurafenib	siltuximab	0.0545	0.0061	0.069	0.1857	-0.0024	0.1132
HIF-1 signaling pathway: LTBR	LTBR	Apoptosis; Host-virus interaction	NS	NS		NS	NS		NS	NS		NS	NS		NS	NS		NS	1.01	D	NS	NS		NS	NS		NS	NS		NS	NS		NS	NS		NS	NS		NS	NS		siltuximab	siltuximab	0.0322	-1	-1	0.089	0.0064	-1
HIF-1 signaling pathway: NOS2	NOS2	Spermatogenesis; Translation regulation	NS	NS		NS	NS		NS	NS		1.03	1.03		NS	NS		NS	NS		NS	NS		NS	NS		NS	NS		NS	NS		NS	NS		NS	NS		NS	NS		afatinib; cetuximab; erlotinib,gefitinib; everolimus,temsirolimus; idelalisib; lapatinib; panitumumab; pertuzumab; siltuximab; trametinib; trastuzumab,ado-trastuzumab emtansine; vandetanib; vemurafenib	idelalisib	0.0112	0.0862	-0.0033	0.1693	0.0019	0.0924
HIF-1 signaling pathway: PDK1	PDK1	Glucose metabolism	NS	NS		NS	NS		-1.02	-1.02		NS	NS		-1.01	-1.01		-1.02	-1.02		NS	NS		NS	NS		NS	NS		NS	NS		-1.02	-1.02		NS	NS		NS	NS		afatinib; cetuximab; erlotinib,gefitinib; everolimus,temsirolimus; idelalisib; lapatinib; panitumumab; pertuzumab; siltuximab; trametinib; trastuzumab,ado-trastuzumab emtansine; vandetanib; vemurafenib	everolimus,temsirolimus,idelalisib	0.0932	-0.0701	0.0365	0.0167	0.0563	0.0712
HIF-1 signaling pathway: PFKFB3	PFKFB3		NS	NS		NS	NS		NS	NS		NS	NS		NS	NS		NS	NS		1.01	1.01		NS	NS		NS	NS		NS	NS		NS	NS		NS	NS		NS	NS		afatinib; cetuximab; erlotinib,gefitinib; everolimus,temsirolimus; idelalisib; lapatinib; panitumumab; pertuzumab; siltuximab; trametinib; trastuzumab,ado-trastuzumab emtansine; vandetanib; vemurafenib	idelalisib	0.1201	0.0145	0.1141	0.1261	0.0168	0.1822
HIF-1 signaling pathway: PGK1	PGK1	Glycolysis	NS	NS		NS	NS		NS	NS		NS	NS		NS	NS		NS	NS		NS	NS		NS	NS		NS	NS		NS	NS		NS	NS		NS	NS		-1.01	-1.01		afatinib; cetuximab; erlotinib,gefitinib; everolimus,temsirolimus; idelalisib; lapatinib; panitumumab; pertuzumab; siltuximab; trametinib; trastuzumab,ado-trastuzumab emtansine; vandetanib; vemurafenib	idelalisib	-0.0222	-0.0643	-1	-0.0098	0.1073	0.1232
HIF-1 signaling pathway: SERPINE1	SERPINE1		NS	NS		NS	NS		NS	NS		NS	NS		1.02	1.02		NS	NS		NS	NS		NS	NS		NS	NS		NS	NS		NS	NS		NS	NS		NS	NS		afatinib; cetuximab; erlotinib,gefitinib; everolimus,temsirolimus; idelalisib; lapatinib; panitumumab; pertuzumab; siltuximab; trametinib; trastuzumab,ado-trastuzumab emtansine; vandetanib; vemurafenib	idelalisib	0.0656	-0.0189	-1	0.0955	0.1073	0.1381
HIF-1 signaling pathway: SLC2A1	SLC2A1	Sugar transport	NS	NS		NS	NS		NS	NS		NS	NS		NS	NS		-1.02	-1.02		1.01	1.01		NS	NS		NS	NS		NS	NS		NS	NS		NS	NS		NS	NS		afatinib; cetuximab; erlotinib,gefitinib; everolimus,temsirolimus; idelalisib; lapatinib; panitumumab; pertuzumab; siltuximab; trametinib; trastuzumab,ado-trastuzumab emtansine; vandetanib; vemurafenib	idelalisib	-0.0207	-0.0269	-1	-0.0568	0.0424	0.1381
HIF-1 signaling pathway: TF	TF	Iron transport	NS	NS		NS	NS		NS	NS		1.04	1.04		NS	NS		NS	NS		NS	NS		NS	NS		NS	NS		NS	NS		NS	NS		NS	NS		NS	NS		afatinib; cetuximab; erlotinib,gefitinib; everolimus,temsirolimus; idelalisib; lapatinib; panitumumab; pertuzumab; siltuximab; trametinib; trastuzumab,ado-trastuzumab emtansine; vandetanib; vemurafenib	idelalisib	0.0342	-0.0184	0.0297	0.0788	0.0533	0.155
HIF-1 signaling pathway: TFRC	TFRC	Endocytosis	NS	NS		NS	NS		NS	NS		NS	NS		-1.01	-1.01		-1.03	-1.03		NS	NS		NS	NS		NS	NS		NS	NS		NS	NS		NS	NS		-1.02	-1.02		afatinib; cetuximab; erlotinib,gefitinib; everolimus,temsirolimus; idelalisib; lapatinib; panitumumab; pertuzumab; siltuximab; trametinib; trastuzumab,ado-trastuzumab emtansine; vandetanib; vemurafenib	idelalisib	-0.0069	-0.013	-1	0.0575	0.0576	0.09
HIF-1 signaling pathway: TIMP1	TIMP1		NS	NS		NS	NS		-1.02	-1.02		NS	NS		NS	NS		NS	NS		NS	NS		NS	NS		NS	NS		NS	NS		NS	NS		NS	NS		NS	NS		afatinib; cetuximab; erlotinib,gefitinib; everolimus,temsirolimus; idelalisib; lapatinib; panitumumab; pertuzumab; siltuximab; trametinib; trastuzumab,ado-trastuzumab emtansine; vandetanib; vemurafenib	idelalisib	-0.0027	0.0102	0.0429	0.089	0.1536	0.1735
HIF-1 signaling pathway: TIMP1*	TIMP1*		NS	NS		NS	NS		-1.02	-1.02		NS	NS		NS	NS		NS	NS		NS	NS		NS	NS		NS	NS		NS	NS		NS	NS		NS	NS		NS	NS		afatinib; cetuximab; erlotinib,gefitinib; everolimus,temsirolimus; idelalisib; lapatinib; panitumumab; pertuzumab; siltuximab; trametinib; trastuzumab,ado-trastuzumab emtansine; vandetanib; vemurafenib	idelalisib	-0.0027	0.0102	0.0429	0.089	0.1536	0.1735
HIF-1 signaling pathway: VEGFA	VEGFA	Angiogenesis	NS	1.01	D	NS	NS		NS	NS		NS	NS		NS	NS		-1.02	-1.02		NS	NS		NS	-1.01	D	NS	NS		NS	NS		NS	NS		NS	NS		NS	NS		afatinib; cetuximab; erlotinib,gefitinib; everolimus,temsirolimus; idelalisib; lapatinib; panitumumab; pertuzumab; siltuximab; trametinib; trastuzumab,ado-trastuzumab emtansine; vandetanib; vemurafenib	siltuximab	0.0054	-0.0417	0.0135	0.0736	0.1038	0.3233
Hippo signaling pathway: AFP	AFP		NS	NS		NS	NS		NS	NS		NS	NS		NS	NS		-1.08	-1.08		NS	NS		NS	NS		NS	NS		NS	NS		NS	NS		NS	NS		NS	NS		idelalisib	idelalisib	-0.0162	0.0068	-0.0354	-0.0244	0.1321	0.0714
Hippo signaling pathway: AREG	AREG		NS	NS		NS	NS		NS	NS		-1.03	-1.03		NS	NS		NS	NS		NS	NS		NS	NS		NS	NS		NS	NS		NS	NS		NS	NS		NS	NS		idelalisib	idelalisib	-0.0253	0.0198	-1	0.0343	0.1037	0.0842
Hippo signaling pathway: AXIN1	AXIN1	Wnt signaling pathway	NS	NS		NS	NS		-1.02	-1.03	D	NS	NS		NS	NS		NS	NS		NS	NS		NS	NS		NS	NS		NS	NS		NS	NS		NS	NS		NS	NS		erlotinib,gefitinib; idelalisib	idelalisib	0.059	-0.025	-1	0.02	0.0144	-1
Hippo signaling pathway: BIRC2	BIRC2	Apoptosis; Ubl conjugation pathway	NS	NS		NS	NS		-1.02	NS	D	NS	NS		NS	NS		-1.02	-1.02		NS	NS		NS	NS		NS	NS		NS	NS		NS	NS		NS	NS		NS	NS		erlotinib,gefitinib; idelalisib	idelalisib	0.0576	-1	-1	0.1287	0.0318	0.1928
Hippo signaling pathway: BIRC5	BIRC5	Chromosome partition	NS	NS		NS	NS		NS	NS		NS	NS		NS	NS		-1.05	-1.05		NS	NS		NS	NS		NS	NS		NS	NS		NS	NS		NS	NS		NS	NS		idelalisib	idelalisib	0.1288	-0.0067	0.0936	0.0334	0.0895	0.1531
Hippo signaling pathway: CCND1	CCND1	Cell division; DNA damage	NS	NS		NS	NS		NS	-1.02	D	NS	NS		NS	NS		NS	NS		NS	NS		NS	NS		NS	NS		1.02	1.02		NS	NS		NS	NS		NS	NS		erlotinib,gefitinib; idelalisib; palbociclib	idelalisib	0.2032	-0.0537	-0.0067	-0.0207	0.0699	0.0906
Hippo signaling pathway: GLI2	GLI2	Transcription; Transcription regulation	NS	NS		NS	NS		NS	NS		NS	NS		NS	NS		-1.06	-1.06		NS	NS		NS	NS		NS	NS		1.03	1.03		NS	NS		NS	NS		NS	NS		idelalisib	idelalisib	0.0941	-0.0667	0.0359	-0.0101	0.0949	-0.0034
Hippo signaling pathway: ID1	ID1	Biological rhythms	NS	NS		NS	NS		NS	NS		-1.01	-1.01		NS	NS		NS	NS		NS	NS		NS	NS		NS	NS		1.03	1.03		NS	NS		NS	NS		NS	NS		idelalisib	idelalisib	0.146	-0.0755	0.2438	0.0256	0.1438	0.2123
Hippo signaling pathway: ITGB2	ITGB2	Cell adhesion	NS	NS		NS	NS		NS	NS		-1.03	-1.03		NS	NS		NS	NS		NS	NS		NS	NS		NS	NS		NS	NS		NS	NS		NS	NS		NS	NS		idelalisib	idelalisib	-1	-1	-1	0.0859	0.0419	0.1033
Hippo signaling pathway: MOB1A	MOB1A		NS	NS		NS	NS		-1.03	-1.03		NS	NS		NS	NS		NS	NS		NS	NS		NS	NS		-1.01	NS	D	1.01	1.01		NS	NS		NS	NS		NS	NS		idelalisib	idelalisib	0.1114	-1	-1	-1	-1	-1
Hippo signaling pathway: MYC	MYC	Transcription; Transcription regulation	NS	NS		NS	NS		NS	NS		NS	NS		NS	NS		NS	NS		NS	NS		NS	NS		NS	NS		1.02	1.02		NS	NS		NS	NS		NS	NS		erlotinib,gefitinib; idelalisib	idelalisib	0.1829	-0.0582	0.2121	0.0054	0.0755	0.1181
Hippo signaling pathway: NKD1	NKD1	Wnt signaling pathway	NS	NS		NS	NS		NS	NS		NS	-1.02	D	NS	NS		-1.03	-1.04	D	NS	NS		NS	NS		NS	NS		NS	NS		NS	NS		NS	NS		NS	NS		erlotinib,gefitinib; idelalisib	idelalisib	0.0775	-1	-1	-1	0.1455	0.0713
Hippo signaling pathway: SERPINE1	SERPINE1		NS	NS		NS	NS		NS	NS		NS	NS		1.02	1.02		NS	NS		NS	NS		NS	NS		NS	NS		NS	NS		NS	NS		NS	NS		NS	NS		idelalisib	idelalisib	0.0656	-0.0189	-1	0.0955	0.1073	0.1381
Hippo signaling pathway: SMAD7	SMAD7	Transcription; Transcription regulation	NS	NS		NS	NS		NS	NS		-1.01	-1.01		NS	NS		NS	NS		NS	NS		NS	NS		NS	NS		NS	NS		NS	NS		NS	NS		NS	NS		idelalisib	idelalisib	0.1077	-0.0374	0.025	0.1151	0.1065	0.1007
Hippo signaling pathway: SNAI2	SNAI2	Transcription; Transcription regulation	-1.03	NS	D	NS	NS		NS	NS		NS	NS		NS	NS		NS	NS		NS	NS		NS	NS		NS	NS		1.03	1.03		NS	NS		NS	NS		NS	NS		erlotinib,gefitinib; idelalisib	idelalisib	0.0159	-0.0275	-1	0.0304	0.2344	0.0506
Hippo signaling pathway: SOX2	SOX2	Transcription; Transcription regulation	NS	NS		NS	NS		NS	NS		NS	NS		NS	NS		-1.04	-1.04		NS	NS		NS	NS		NS	NS		NS	NS		NS	NS		NS	NS		NS	NS		erlotinib,gefitinib; idelalisib	idelalisib	0.0691	-0.0836	0.1021	-0.053	0.1056	0.0494
Insulin resistance: AKT2	AKT2	Glucose metabolism; Glycogen biosynthesis; Glycogen metabolism	-1.01	-1.01		NS	-1.01	D	NS	NS		NS	NS		-1.03	-1.02	D	NS	NS		NS	NS		NS	NS		NS	NS		-1.01	-1.01		NS	NS		NS	NS		NS	NS		everolimus,temsirolimus	everolimus,temsirolimus	0.0922	-0.1275	0.0094	0.03	0.1401	0.0604
Insulin resistance: AKT2*	AKT2*	Glucose metabolism; Glycogen biosynthesis; Glycogen metabolism	NS	NS		NS	NS		NS	NS		NS	NS		-1.01	-1.01		NS	NS		NS	NS		NS	NS		NS	NS		NS	NS		NS	NS		NS	NS		NS	NS		everolimus,temsirolimus	everolimus,temsirolimus	0.0922	-0.1275	0.0094	0.03	0.1401	0.0604
Insulin resistance: C00533*	C00533*		NS	NS		-1.02	-1.02		NS	NS		NS	NS		NS	NS		NS	NS		NS	NS		NS	NS		-1.02	-1.02		NS	NS		NS	NS		NS	NS		NS	NS		everolimus,temsirolimus	everolimus,temsirolimus	-1	-1	-1	-1	-1	-1
Insulin resistance: G00369	G00369		NS	NS		NS	NS		NS	NS		-1.01	-1.01		NS	NS		NS	NS		NS	NS		NS	NS		1	1		NS	NS		NS	NS		NS	NS		NS	NS		everolimus,temsirolimus; idelalisib; olaparib	idelalisib	-1	-1	-1	-1	-1	-1
Insulin resistance: PIK3R5*	PIK3R5*		NS	NS		NS	NS		NS	NS		NS	NS		1.01	1.01		NS	NS		NS	NS		NS	NS		NS	NS		NS	NS		NS	NS		NS	NS		NS	NS		idelalisib	idelalisib	-1	-1	-1	-1	-1	-1
Insulin secretion: CACNA1C	CACNA1C	Calcium channel; Calcium transport; Voltage-gated channel	NS	NS		NS	NS		NS	NS		NS	NS		-1.02	-1.02		NS	NS		NS	NS		NS	NS		NS	NS		NS	NS		NS	NS		NS	NS		NS	NS		ruxolitinib	ruxolitinib	-1	-1	-1	0.0396	-1	-1
Insulin secretion: CAMK2A	CAMK2A		NS	NS		NS	NS		NS	NS		NS	NS		NS	NS		NS	NS		NS	NS		-1.04	-1.04		NS	NS		NS	NS		NS	NS		NS	NS		NS	NS		ruxolitinib	ruxolitinib	0.0715	-1	-1	-1	-1	-1
Insulin secretion: INS	INS	Glucose metabolism	NS	NS		NS	NS		NS	NS		NS	NS		-1.02	-1.02		NS	NS		NS	NS		NS	NS		NS	NS		NS	NS		NS	NS		NS	NS		NS	NS		ruxolitinib	ruxolitinib	0.0085	-0.0222	-0.047	0.0122	-0.1191	-0.0037
Insulin secretion: RAB3A	RAB3A	Exocytosis	NS	NS		NS	NS		1.14	1.14		NS	NS		-1.06	-1.06		NS	NS		NS	NS		NS	NS		1.05	1.05		NS	NS		NS	NS		-1.05	-1.05		NS	NS		ruxolitinib	ruxolitinib	0.0216	-1	-1	-0.0938	-1	-1
Insulin signaling pathway: ACACA	ACACA	Fatty acid biosynthesis	NS	NS		NS	NS		NS	NS		NS	NS		NS	NS		NS	NS		NS	NS		NS	NS		NS	NS		1.03	1.03		NS	NS		NS	NS		1.03	1.03		idelalisib	idelalisib	0.02	-1	-1	-1	-1	0.0534
Insulin signaling pathway: BAD	BAD	Apoptosis	1.01	1.01		NS	NS		NS	NS		NS	NS		NS	NS		NS	NS		NS	NS		NS	NS		NS	NS		NS	NS		NS	NS		NS	NS		NS	NS		everolimus,temsirolimus; idelalisib	idelalisib	0.0449	-0.0561	-0.0086	-0.0115	0.0134	-0.0177
Insulin signaling pathway: C00031	C00031		NS	NS		NS	NS		NS	NS		1.03	1.02	D	NS	NS		1.03	1.03		NS	NS		NS	NS		NS	NS		NS	1.02	D	NS	NS		NS	NS		NS	NS		bosutinib; dabrafenib; dasatinib; erlotinib,gefitinib; everolimus,temsirolimus; idelalisib; vemurafenib	bosutinib	-1	-1	-1	-1	-1	-1
Insulin signaling pathway: C00369	C00369		NS	NS		NS	NS		NS	NS		NS	NS		1.03	1.02	D	NS	NS		NS	NS		NS	NS		NS	NS		NS	NS		NS	NS		NS	NS		NS	NS		everolimus,temsirolimus; idelalisib	idelalisib	-1	-1	-1	-1	-1	-1
Insulin signaling pathway: EIF4E	EIF4E	Initiation factor; Protein biosynthesis; Translation regulation	1.02	1.02		NS	NS		NS	NS		NS	NS		-1.01	-1.01		NS	NS		NS	NS		-1.03	-1.03		NS	NS		NS	NS		NS	NS		NS	NS		-1.01	-1.01		cetuximab; dabrafenib; everolimus,temsirolimus; idelalisib; sorafenib; trametinib; vemurafenib	idelalisib	0.0958	-0.1191	0.0566	-0.0204	0.062	0.1321
Insulin signaling pathway: ELK1	ELK1	Transcription; Transcription regulation	1.02	1.02		NS	NS		NS	NS		NS	NS		NS	NS		NS	NS		NS	NS		NS	NS		NS	NS		NS	NS		NS	NS		NS	NS		NS	NS		cetuximab; dabrafenib; vemurafenib	cetuximab	0.0875	-0.0513	-1	0.0244	-0.0356	0.1106
Insulin signaling pathway: FASN	FASN	Fatty acid biosynthesis	NS	NS		NS	NS		NS	NS		NS	NS		NS	NS		NS	NS		NS	NS		NS	NS		NS	NS		1.02	1.02		NS	NS		NS	NS		1.03	1.03		idelalisib	idelalisib	0.0698	-0.109	0.0915	0.059	0.1178	0.122
Insulin signaling pathway: FBP1	FBP1	Gluconeogenesis	NS	NS		NS	NS		NS	NS		NS	NS		-1.02	-1.02		1.03	1.03		NS	NS		NS	NS		NS	NS		NS	NS		NS	NS		NS	NS		NS	NS		everolimus,temsirolimus; idelalisib	idelalisib	0.1269	-1	-1	0.0223	-1	0.0327
Insulin signaling pathway: G6PC	G6PC	Gluconeogenesis	NS	NS		NS	NS		NS	NS		NS	NS		NS	NS		1.02	1.02		NS	NS		NS	NS		NS	NS		NS	NS		NS	NS		NS	NS		NS	NS		everolimus,temsirolimus; idelalisib	idelalisib	-1	-1	-1	0.0155	-0.0333	-1
Insulin signaling pathway: GCK	GCK	Glycolysis	NS	NS		NS	NS		NS	NS		NS	NS		NS	NS		NS	NS		NS	NS		NS	NS		NS	NS		1.03	1.03		NS	NS		NS	NS		1.03	1.03		idelalisib	idelalisib	-0.0159	-1	-1	-0.0158	-0.1256	-1
Insulin signaling pathway: LIPE	LIPE	Cholesterol metabolism; Lipid degradation; Steroid metabolism; Sterol metabolism	NS	NS		NS	NS		NS	NS		NS	NS		-1.01	-1.01		NS	NS		NS	NS		NS	NS		NS	NS		NS	NS		NS	NS		NS	NS		NS	NS		everolimus,temsirolimus; idelalisib	idelalisib	-1	0.0089	-1	0.0163	-1	-1
Insulin signaling pathway: PKLR	PKLR	Glycolysis	NS	NS		NS	NS		NS	NS		NS	NS		NS	NS		NS	NS		NS	NS		NS	NS		NS	NS		1.04	1.04		NS	NS		NS	NS		NS	NS		idelalisib	idelalisib	-1	0.0071	-1	-0.0228	-1	-1
Insulin signaling pathway: PPARGC1A	PPARGC1A	Biological rhythms	NS	NS		NS	NS		NS	NS		NS	NS		NS	NS		NS	NS		NS	NS		-1.04	-1.04		NS	NS		NS	NS		NS	NS		NS	NS		NS	NS		everolimus,temsirolimus; idelalisib	idelalisib	-0.0156	-0.0579	-1	0.0171	-0.0775	0.0424
Jak-STAT signaling pathway: AOX1	AOX1		NS	NS		NS	NS		NS	NS		-1.03	-1.03		1.03	1.03		1.08	1.08		NS	NS		NS	NS		NS	NS		NS	NS		NS	NS		NS	NS		NS	NS		denileukin diftitox; ruxolitinib; siltuximab	ruxolitinib	-0.0159	-1	-1	0.069	-0.0778	0.0421
Jak-STAT signaling pathway: BCL2	BCL2	Apoptosis	NS	NS		NS	NS		NS	NS		NS	NS		-1.01	-1.01		-1.02	-1.02		NS	NS		NS	NS		NS	NS		NS	NS		NS	NS		NS	NS		NS	NS		denileukin diftitox; ruxolitinib; siltuximab	ruxolitinib	0.1589	-0.017	0.0856	0.0623	0.0231	0.1206
Jak-STAT signaling pathway: BCL2L1	BCL2L1	Endocytosis	NS	NS		NS	NS		NS	NS		-1.01	-1.01		-1.01	-1.01		NS	NS		NS	NS		NS	NS		NS	NS		NS	NS		NS	NS		NS	NS		NS	NS		denileukin diftitox; ruxolitinib; siltuximab	ruxolitinib	0.0911	-0.0081	-1	0.0726	0.0093	-1
Jak-STAT signaling pathway: CCND1	CCND1	Cell division; DNA damage	NS	NS		NS	NS		NS	NS		NS	-1.01	D	-1.01	-1.01		-1.03	-1.03		NS	NS		NS	NS		NS	NS		NS	NS		NS	NS		NS	NS		NS	NS		anastrozole,aromasin,letrozole; denileukin diftitox; palbociclib; ruxolitinib; siltuximab; tamoxifen,fulvestrant,raloxifene	ruxolitinib	0.2032	-0.0537	-0.0067	-0.0207	0.0699	0.0906
Jak-STAT signaling pathway: CDKN1A	CDKN1A	Cell cycle	NS	NS		NS	NS		NS	NS		-1.02	-1.02		-1.02	-1.02		NS	-1.02	D	NS	NS		NS	NS		NS	NS		NS	NS		NS	NS		NS	NS		NS	NS		denileukin diftitox; palbociclib; ruxolitinib; siltuximab	palbociclib	0.3183	-0.0407	0.2931	0.0743	0.0067	0.0673
Jak-STAT signaling pathway: GFAP	GFAP		NS	NS		NS	NS		NS	NS		NS	NS		NS	NS		NS	NS		NS	NS		NS	NS		-1.03	-1.03		NS	NS		NS	NS		1.03	1.03		NS	NS		denileukin diftitox; ruxolitinib; siltuximab	ruxolitinib	0.0167	-0.0501	-0.0157	0.0525	-0.0328	0.1081
Jak-STAT signaling pathway: MCL1	MCL1	Apoptosis; Differentiation	NS	NS		NS	NS		NS	NS		-1.01	-1.01		-1.01	-1.01		-1.02	-1.02		NS	NS		NS	NS		NS	NS		NS	NS		NS	NS		NS	NS		NS	NS		denileukin diftitox; paclitaxel,ixabepilone,docetaxel,cabazitaxel; ruxolitinib; siltuximab	ruxolitinib	0.1389	0.0032	0.107	0.0181	-0.018	0.0459
Jak-STAT signaling pathway: MTOR	MTOR		NS	NS		NS	NS		NS	NS		NS	-1.01	D	NS	NS		NS	NS		NS	NS		NS	NS		NS	NS		NS	NS		NS	NS		NS	NS		NS	NS		everolimus,temsirolimus	everolimus,temsirolimus	0.1021	0.0396	0.1788	0.0707	0.0741	0.1911
Jak-STAT signaling pathway: MYC	MYC	Transcription; Transcription regulation	NS	NS		NS	NS		NS	NS		-1.02	-1.01	D	-1.02	-1.02		-1.03	-1.03		NS	NS		NS	NS		NS	NS		NS	NS		NS	NS		NS	NS		NS	NS		denileukin diftitox; ruxolitinib; siltuximab	ruxolitinib	0.1829	-0.0582	0.2121	0.0054	0.0755	0.1181
Jak-STAT signaling pathway: PIM1	PIM1	Apoptosis; Cell cycle	NS	NS		NS	NS		NS	NS		-1.02	-1.02		NS	NS		NS	NS		NS	NS		NS	NS		NS	NS		NS	NS		NS	NS		NS	NS		NS	NS		denileukin diftitox; ruxolitinib; siltuximab	ruxolitinib	0.1106	-0.0145	0.1767	0.0568	0.021	-1
Jak-STAT signaling pathway: RAF1	RAF1		NS	NS		NS	NS		NS	NS		-1.02	-1.01	D	NS	NS		NS	NS		NS	NS		NS	NS		1.01	1.02	D	1.01	1.01		NS	NS		NS	NS		NS	NS		denileukin diftitox; ruxolitinib; siltuximab; sorafenib	denileukin diftitox,siltuximab	0.0954	-1	0.157	-0.0059	0.0135	0.1068
Leukocyte transendothelial migration: ACTB CTNNA1 CTNNB1	ACTB CTNNA1 CTNNB1	Cell adhesion	NS	NS		NS	NS		NS	NS		NS	NS		1.01	1.01		NS	NS		NS	NS		1.02	NS	D	NS	NS		-1.01	NS	D	NS	NS		NS	NS		NS	NS		erlotinib,gefitinib; idelalisib	idelalisib	-1	-1	-1	-1	-1	-1
Leukocyte transendothelial migration: CDC42	CDC42	Cell cycle; Cell division; Differentiation; Neurogenesis	NS	-1.02	D	NS	NS		-1.02	-1.02		NS	NS		NS	NS		NS	NS		NS	NS		NS	NS		-1.01	-1.01		-1.02	-1.02		NS	NS		NS	NS		NS	NS		idelalisib; pazopanib	idelalisib	0.1199	-0.0711	0.0682	-0.0159	0.1456	0.0809
Leukocyte transendothelial migration: MAPK14	MAPK14	Stress response	NS	NS		NS	NS		NS	NS		NS	NS		NS	NS		1.04	1.04		NS	NS		NS	NS		NS	NS		-1.02	-1.02		-1.03	-1.03		NS	NS		NS	NS		idelalisib; nilotinib	nilotinib,idelalisib	0.063	0.0329	-1	0.0923	0.0527	0.1431
Leukocyte transendothelial migration: MMP2	MMP2	Collagen degradation	NS	NS		NS	NS		NS	NS		NS	NS		NS	NS		1.05	1.05		NS	NS		NS	NS		NS	NS		NS	NS		NS	NS		NS	NS		NS	NS		idelalisib	idelalisib	0.0658	0.0116	0.0744	0.1049	0.2611	0.2395
Leukocyte transendothelial migration: PECAM1	PECAM1	Phagocytosis	NS	NS		NS	NS		NS	NS		NS	NS		NS	NS		NS	NS		NS	NS		NS	NS		NS	NS		-1.02	-1.01	D	NS	NS		NS	NS		NS	NS		erlotinib,gefitinib; idelalisib	idelalisib	0.0125	0.0064	-1	0.0137	0.0244	0.2261
Leukocyte transendothelial migration: RAC1*	RAC1*		NS	-1.02	D	NS	NS		NS	NS		NS	NS		NS	NS		NS	NS		NS	NS		NS	NS		NS	NS		-1.02	-1.02		NS	NS		NS	NS		NS	NS		idelalisib; pazopanib	idelalisib	0.1419	-0.054	0.1348	0.1186	0.194	0.1327
Leukocyte transendothelial migration: RAC2	RAC2		NS	NS		NS	NS		NS	NS		NS	NS		NS	NS		NS	NS		NS	NS		NS	NS		NS	NS		-1.02	-1.02		NS	NS		NS	NS		NS	NS		idelalisib	idelalisib	0.0604	0.0366	0.047	0.0825	0.0585	0.0589
Longevity regulating pathway - mammal: CAT	CAT	Detoxification	NS	NS		NS	NS		NS	NS		-1.01	-1.01		NS	NS		NS	NS		NS	NS		NS	NS		-1.01	-1.01		NS	NS		NS	NS		NS	NS		NS	NS		cetuximab; dabrafenib; dasatinib; everolimus,temsirolimus; idelalisib; trametinib; vemurafenib	idelalisib	0.008	-0.0613	-0.0175	0.1806	-0.0752	-0.0483
Longevity regulating pathway - mammal: EHMT2	EHMT2		-1.03	-1.03		NS	NS		NS	NS		NS	NS		1.03	1.02	D	NS	NS		NS	NS		NS	NS		NS	NS		NS	NS		NS	NS		NS	NS		NS	NS		cetuximab; dabrafenib; everolimus,temsirolimus; idelalisib; trametinib; vemurafenib	idelalisib	-1	-1	-1	0.0495	0.0213	0.0805
Longevity regulating pathway - mammal: EIF4E	EIF4E	Initiation factor; Protein biosynthesis; Translation regulation	NS	NS		NS	NS		NS	NS		NS	NS		-1.01	-1.01		NS	NS		NS	NS		NS	NS		NS	NS		NS	NS		NS	NS		NS	NS		NS	NS		cetuximab; dabrafenib; dasatinib; everolimus,temsirolimus; idelalisib; trametinib; vemurafenib	idelalisib	0.0958	-0.1191	0.0566	-0.0204	0.062	0.1321
Longevity regulating pathway - mammal: PPARG	PPARG	Biological rhythms	NS	NS		NS	NS		NS	NS		NS	NS		-1.01	-1.01		NS	NS		NS	NS		NS	NS		NS	NS		NS	NS		NS	NS		NS	NS		NS	NS		dasatinib; everolimus,temsirolimus	everolimus,temsirolimus	-0.0146	-0.0213	-1	0.0621	-0.009	0.0423
Longevity regulating pathway - mammal: PPARGC1A	PPARGC1A	Biological rhythms	NS	NS		NS	NS		NS	NS		NS	NS		NS	NS		NS	NS		NS	NS		-1.04	-1.04		NS	NS		NS	NS		NS	NS		NS	NS		NS	NS		dasatinib; everolimus,temsirolimus	everolimus,temsirolimus	-0.0156	-0.0579	-1	0.0171	-0.0775	0.0424
Longevity regulating pathway - mammal: SOD2	SOD2		NS	NS		NS	NS		NS	NS		-1.01	-1.01		NS	NS		NS	NS		NS	NS		NS	NS		NS	NS		NS	NS		NS	NS		NS	NS		NS	NS		cetuximab; dabrafenib; dasatinib; everolimus,temsirolimus; idelalisib; trametinib; vemurafenib	idelalisib	0.0206	-0.0151	0.1481	0.2349	0.0608	0.0636
Longevity regulating pathway - mammal: TP53*	TP53*	Necrosis	NS	NS		NS	NS		NS	NS		NS	NS		NS	NS		NS	NS		-1.01	-1.01		NS	NS		NS	NS		NS	NS		NS	NS		NS	NS		NS	NS		dasatinib; everolimus,temsirolimus	everolimus,temsirolimus	0.1031	-0.1002	0.1595	-0.0431	0.0721	0.0322
Longevity regulating pathway - mammal: ULK3 RB1CC1 ATG13 ATG101	ULK3 RB1CC1 ATG13 ATG101	Autophagy	NS	NS		NS	NS		-1	-1		NS	NS		NS	NS		NS	NS		NS	NS		NS	NS		NS	NS		NS	NS		NS	NS		NS	NS		NS	NS		cetuximab; dabrafenib; dasatinib; everolimus,temsirolimus; idelalisib; trametinib; vemurafenib	idelalisib	-1	-1	-1	-1	-1	-1
Longevity regulating pathway - multiple species: CAT	CAT	Detoxification	NS	NS		NS	NS		NS	NS		NS	NS		NS	NS		NS	NS		NS	NS		NS	NS		-1.01	-1.01		NS	NS		NS	NS		NS	NS		NS	NS		cetuximab; dabrafenib; everolimus,temsirolimus; idelalisib; trametinib; vemurafenib	idelalisib	0.008	-0.0613	-0.0175	0.1806	-0.0752	-0.0483
Longevity regulating pathway - multiple species: CAT*	CAT*	Detoxification	NS	NS		NS	NS		NS	NS		NS	NS		-1.03	-1.03		NS	NS		NS	NS		NS	NS		-1.02	-1.02		-1.03	-1.03		NS	NS		NS	NS		NS	NS		everolimus,temsirolimus; idelalisib	idelalisib	0.008	-0.0613	-0.0175	0.1806	-0.0752	-0.0483
Longevity regulating pathway - multiple species: CRYAB	CRYAB		1.01	1.01		NS	NS		NS	NS		NS	NS		NS	NS		NS	NS		NS	NS		NS	NS		NS	NS		NS	NS		1.01	1.01		NS	NS		NS	NS		everolimus,temsirolimus; idelalisib	everolimus,temsirolimus,idelalisib	0.0167	0.0691	-1	0.0712	0.0388	0.1286
Longevity regulating pathway - multiple species: RPS6KB1	RPS6KB1	Translation regulation	-1.02	-1.02		NS	NS		NS	NS		NS	NS		NS	1.01	D	NS	NS		NS	NS		NS	NS		NS	NS		NS	NS		NS	NS		NS	NS		NS	NS		cetuximab; dabrafenib; everolimus,temsirolimus; trametinib; vemurafenib	everolimus,temsirolimus	-1	-1	-1	0.0417	0.0137	0.2058
Longevity regulating pathway - multiple species: RPS6KB1*	RPS6KB1*	Translation regulation	-1.03	-1.03		NS	NS		NS	NS		NS	NS		NS	NS		NS	NS		NS	NS		NS	NS		NS	NS		NS	NS		NS	NS		NS	NS		NS	NS		everolimus,temsirolimus	everolimus,temsirolimus	-1	-1	-1	0.0417	0.0137	0.2058
Longevity regulating pathway - multiple species: SOD1	SOD1		NS	NS		NS	NS		NS	NS		-1	-1		NS	NS		NS	NS		NS	NS		NS	NS		NS	NS		NS	NS		NS	NS		NS	NS		NS	NS		everolimus,temsirolimus; idelalisib	idelalisib	-0.0068	-0.0374	0.0971	0.1498	-0.1421	0.0439
Longevity regulating pathway - multiple species: SOD2	SOD2		NS	NS		NS	NS		NS	NS		NS	NS		NS	NS		NS	NS		NS	NS		NS	NS		NS	NS		NS	NS		-1.02	-1.02		NS	NS		NS	NS		cetuximab; dabrafenib; idelalisib; trametinib; vemurafenib	trametinib,idelalisib	0.0206	-0.0151	0.1481	0.2349	0.0608	0.0636
Longevity regulating pathway - multiple species: SOD2*	SOD2*		NS	NS		NS	NS		NS	NS		NS	NS		-1.02	-1.02		NS	NS		NS	NS		NS	NS		NS	NS		-1.03	-1.03		NS	NS		NS	NS		NS	NS		everolimus,temsirolimus; idelalisib	idelalisib	0.0206	-0.0151	0.1481	0.2349	0.0608	0.0636
MAPK signaling pathway: ATF2	ATF2	DNA damage	NS	NS		NS	NS		-1.03	-1.03		NS	NS		NS	NS		NS	NS		NS	NS		NS	NS		NS	NS		NS	NS		NS	NS		NS	NS		NS	NS		everolimus,temsirolimus; nilotinib	everolimus,temsirolimus	0.0955	-0.0366	0.0442	0.0551	0.0703	0.0642
MAPK signaling pathway: ATF4	ATF4	Biological rhythms	NS	NS		1.01	1.01		-1.03	-1.03		NS	NS		NS	NS		NS	NS		NS	NS		NS	NS		NS	NS		NS	NS		NS	NS		NS	NS		NS	NS		everolimus,temsirolimus; nilotinib	everolimus,temsirolimus	0.0826	-0.0926	0.1515	0.1488	0.0017	0.1669
MAPK signaling pathway: ATF4*	ATF4*	Biological rhythms	NS	NS		1.01	1.01		NS	NS		NS	NS		NS	NS		NS	NS		NS	NS		NS	NS		NS	NS		NS	NS		NS	NS		NS	NS		NS	NS		afatinib; anastrozole,aromasin,letrozole; axitinib; cetuximab; dabrafenib; erlotinib,gefitinib; idelalisib; imatinib; lapatinib; nilotinib; panitumumab; pazopanib; pertuzumab; sunitinib; tamoxifen,fulvestrant,raloxifene; trametinib; vandetanib; vemurafenib	idelalisib	0.0826	-0.0926	0.1515	0.1488	0.0017	0.1669
MAPK signaling pathway: CDC25B	CDC25B	Cell division; Mitosis	NS	NS		NS	NS		-1.03	-1.03		NS	NS		1.02	1.02		NS	NS		NS	NS		1.02	1.02		NS	NS		NS	NS		NS	NS		NS	NS		NS	NS		everolimus,temsirolimus; nilotinib	everolimus,temsirolimus	0.2448	-0.0604	0.0419	-0.033	0.0294	0.0933
MAPK signaling pathway: DDIT3	DDIT3	Growth arrest	NS	NS		NS	NS		NS	NS		NS	NS		1.01	1.01		NS	NS		NS	NS		NS	NS		NS	NS		NS	NS		NS	NS		NS	NS		NS	NS		everolimus,temsirolimus; nilotinib	everolimus,temsirolimus	0.1091	-0.0262	-1	0.0607	-0.0095	0.052
MAPK signaling pathway: ELK1	ELK1	Transcription; Transcription regulation	NS	NS		NS	NS		NS	-1.02	D	NS	NS		1.01	1.01		NS	NS		-1.01	-1.01		NS	NS		NS	NS		NS	-1.01	D	NS	NS		NS	NS		NS	NS		bosutinib; dabrafenib; dasatinib; erlotinib,gefitinib; everolimus,temsirolimus; nilotinib; trametinib; vemurafenib	trametinib	0.0875	-0.0513	-1	0.0244	-0.0356	0.1106
MAPK signaling pathway: ELK4	ELK4	Transcription; Transcription regulation	NS	NS		NS	NS		-1.04	-1.04		NS	NS		NS	NS		NS	NS		NS	NS		NS	NS		NS	NS		NS	NS		NS	NS		NS	NS		NS	NS		everolimus,temsirolimus; nilotinib	everolimus,temsirolimus	-1	-1	-1	-1	0.0421	-1
MAPK signaling pathway: HSPB1	HSPB1	Stress response	NS	NS		NS	NS		-1.03	-1.03		NS	NS		NS	NS		NS	1.02	D	NS	NS		NS	NS		NS	NS		NS	NS		NS	NS		NS	NS		NS	NS		everolimus,temsirolimus; nilotinib	everolimus,temsirolimus	0.0414	-0.0636	0.0732	0.0324	0.0502	0.0968
MAPK signaling pathway: MAPT	MAPT		NS	NS		1.02	1.02		NS	NS		1.02	1.02		NS	NS		NS	NS		NS	NS		NS	NS		NS	NS		NS	NS		NS	NS		NS	NS		NS	NS		afatinib; anastrozole,aromasin,letrozole; axitinib; cetuximab; dabrafenib; erlotinib,gefitinib; idelalisib; imatinib; lapatinib; nilotinib; panitumumab; pazopanib; pertuzumab; sorafenib; sunitinib; tamoxifen,fulvestrant,raloxifene; trametinib; vandetanib; vemurafenib	idelalisib	-0.0373	-0.0995	-1	-0.1295	-0.1192	0.0146
MAPK signaling pathway: MAX	MAX	Transcription; Transcription regulation	NS	NS		NS	NS		-1.03	-1.03		NS	NS		1.01	1.01		1.02	1.02		NS	NS		NS	NS		NS	NS		NS	NS		NS	NS		NS	NS		NS	NS		everolimus,temsirolimus; nilotinib	everolimus,temsirolimus	-0.0338	-0.0733	0.0124	-0.0692	-0.0472	0.0334
MAPK signaling pathway: MEF2C	MEF2C	Apoptosis; Differentiation; Neurogenesis	NS	NS		NS	NS		NS	NS		NS	NS		1.01	1.01		NS	NS		NS	NS		NS	NS		NS	NS		-1.02	-1.02		NS	NS		NS	NS		NS	NS		everolimus,temsirolimus; nilotinib	everolimus,temsirolimus	0.0706	-1	0.0803	0.001	-0.0335	0.1373
MAPK signaling pathway: MYC	MYC	Transcription; Transcription regulation	NS	NS		1.01	1.01		NS	NS		NS	NS		NS	NS		NS	NS		NS	NS		NS	NS		NS	NS		NS	NS		NS	NS		NS	NS		NS	NS		afatinib; anastrozole,aromasin,letrozole; axitinib; cetuximab; dabrafenib; erlotinib,gefitinib; idelalisib; imatinib; lapatinib; nilotinib; panitumumab; pazopanib; pertuzumab; sunitinib; tamoxifen,fulvestrant,raloxifene; trametinib; vandetanib; vemurafenib	idelalisib	0.1829	-0.0582	0.2121	0.0054	0.0755	0.1181
MAPK signaling pathway: NFATC1	NFATC1	Transcription; Transcription regulation	NS	NS		NS	NS		NS	NS		NS	NS		-1.01	-1.01		1.02	1.02		NS	NS		NS	NS		NS	NS		NS	NS		NS	NS		NS	NS		NS	NS		bosutinib; dabrafenib; dasatinib; erlotinib,gefitinib; everolimus,temsirolimus; trametinib; vemurafenib	everolimus,temsirolimus,bosutinib	0.0601	0.0557	0.0171	0.0896	0.0402	0.1145
MAPK signaling pathway: NFATC3	NFATC3	Transcription; Transcription regulation	-1.01	-1.01		NS	NS		NS	NS		NS	NS		NS	NS		NS	NS		NS	NS		NS	NS		NS	NS		NS	NS		NS	NS		NS	NS		NS	NS		bosutinib; dabrafenib; dasatinib; erlotinib,gefitinib; everolimus,temsirolimus; trametinib; vemurafenib	everolimus,temsirolimus,bosutinib	-0.0302	0.0648	-1	0.0855	-1	0.1085
MAPK signaling pathway: STMN1	STMN1	Neurogenesis	NS	NS		1.01	1.01		NS	NS		1.01	1.01		1.01	1.01		NS	NS		NS	NS		NS	NS		NS	NS		NS	NS		NS	NS		NS	NS		NS	NS		afatinib; anastrozole,aromasin,letrozole; axitinib; cetuximab; dabrafenib; erlotinib,gefitinib; idelalisib; imatinib; lapatinib; nilotinib; panitumumab; pazopanib; pertuzumab; sorafenib; sunitinib; tamoxifen,fulvestrant,raloxifene; trametinib; vandetanib; vemurafenib	idelalisib	0.1408	-1	-1	-0.0141	0.185	0.1142
MAPK signaling pathway: TP53	TP53	Necrosis	NS	NS		NS	NS		NS	NS		NS	NS		1.01	1.01		NS	NS		-1.02	-1.02		NS	NS		NS	NS		-1.02	-1.02		NS	NS		NS	NS		NS	NS		bosutinib; dabrafenib; dasatinib; erlotinib,gefitinib; everolimus,temsirolimus; nilotinib; trametinib; vemurafenib	bosutinib	0.1031	-0.1002	0.1595	-0.0431	0.0721	0.0322
Melanogenesis: DCT	DCT	Melanin biosynthesis	NS	NS		NS	-1.03	D	NS	NS		NS	NS		NS	NS		NS	1.07	D	NS	NS		-1.06	-1.06		NS	NS		-1.04	-1.04		NS	NS		NS	NS		NS	NS		axitinib; cetuximab; dabrafenib; dasatinib; imatinib; nilotinib; pazopanib; sorafenib; sunitinib; trametinib; vemurafenib	trametinib	0.0554	-0.072	-0.0143	-0.0266	-0.0616	-0.0288
Melanogenesis: MITF*	MITF*	Transcription; Transcription regulation	NS	NS		-1.01	-1.01		NS	NS		NS	NS		NS	NS		NS	NS		NS	NS		NS	NS		NS	NS		NS	NS		NS	NS		NS	NS		NS	NS		ruxolitinib	ruxolitinib	0.0563	-0.0848	0.1342	0	0.0761	0.0444
Melanogenesis: TYR*	TYR*	Melanin biosynthesis	NS	NS		NS	NS		NS	NS		NS	NS		NS	NS		NS	1.06	D	1.02	1.02		NS	NS		NS	NS		-1.04	-1.04		NS	NS		NS	NS		NS	NS		cetuximab; dabrafenib; trametinib; vemurafenib	trametinib	0.0704	-0.0423	-0.0329	-0.0485	-0.0272	-0.0299
Melanogenesis: TYRP1	TYRP1	Melanin biosynthesis	NS	NS		NS	NS		NS	NS		NS	NS		NS	NS		NS	NS		NS	NS		NS	NS		NS	NS		-1.06	-1.06		NS	NS		NS	NS		NS	NS		cetuximab; dabrafenib; trametinib; vemurafenib	trametinib	-0.006	0.0101	-1	-0.0217	0.0832	-0.0091
Melanoma: BAD	BAD	Apoptosis	1.01	1.01		NS	NS		NS	NS		NS	NS		NS	NS		NS	NS		NS	NS		NS	NS		NS	NS		NS	NS		NS	NS		NS	NS		NS	NS		afatinib; anastrozole,aromasin,letrozole; axitinib; cabozantinib; cetuximab; crizotinib; dabrafenib; erlotinib,gefitinib; everolimus,temsirolimus; imatinib; lapatinib; nilotinib; panitumumab; pazopanib; pertuzumab; sorafenib; sunitinib; tamoxifen,fulvestrant,raloxifene; trametinib; vandetanib; vemurafenib	cabozantinib	0.0449	-0.0561	-0.0086	-0.0115	0.0134	-0.0177
Melanoma: CCND1	CCND1	Cell division; DNA damage	NS	1.01	D	NS	NS		NS	NS		NS	NS		NS	NS		NS	NS		NS	NS		NS	-1.01	D	NS	NS		1.02	1.02		NS	NS		NS	NS		NS	NS		afatinib; anastrozole,aromasin,letrozole; axitinib; cabozantinib; cetuximab; crizotinib; dabrafenib; erlotinib,gefitinib; imatinib; lapatinib; nilotinib; palbociclib; panitumumab; pazopanib; pertuzumab; sorafenib; sunitinib; tamoxifen,fulvestrant,raloxifene; trametinib; vandetanib; vemurafenib	cabozantinib	0.2032	-0.0537	-0.0067	-0.0207	0.0699	0.0906
Melanoma: CDK4	CDK4	Cell cycle; Cell division	1.01	1.01		NS	NS		NS	NS		1.01	1.01		NS	NS		NS	-1.01	D	NS	NS		-1.01	-1.01		NS	NS		NS	NS		NS	NS		NS	NS		NS	NS		afatinib; anastrozole,aromasin,letrozole; axitinib; cabozantinib; cetuximab; crizotinib; dabrafenib; erlotinib,gefitinib; imatinib; lapatinib; nilotinib; palbociclib; panitumumab; pazopanib; pertuzumab; sorafenib; sunitinib; tamoxifen,fulvestrant,raloxifene; trametinib; vandetanib; vemurafenib	cabozantinib	0.3946	-0.0823	0.2397	-0.0038	0.0084	0.1367
Melanoma: RB1	RB1	Cell cycle; Host-virus interaction	NS	1.01	D	NS	NS		NS	NS		1.01	1.01		NS	NS		NS	-1.01	D	NS	NS		NS	NS		1.01	1.01		NS	1.01	D	NS	NS		NS	NS		NS	NS		anastrozole,aromasin,letrozole; palbociclib; tamoxifen,fulvestrant,raloxifene	tamoxifen,fulvestrant,raloxifene	0.1462	-0.0542	0.151	0.0206	0.0233	0.0554
Morphine addiction: C00575*	C00575*		NS	NS		NS	NS		NS	NS		1.02	1.02		NS	NS		NS	NS		NS	NS		NS	NS		-1.03	-1.03		NS	NS		NS	NS		NS	NS		NS	NS		ruxolitinib	ruxolitinib	-1	-1	-1	-1	-1	-1
Natural killer cell mediated cytotoxicity: TNF	TNF		NS	NS		NS	NS		NS	NS		NS	NS		NS	NS		NS	NS		NS	NS		NS	NS		NS	NS		NS	NS		NS	-1.06	D	NS	NS		NS	NS		trametinib	trametinib	-0.0016	0.2477	-0.0054	0.4011	-0.0103	0.1631
Natural killer cell mediated cytotoxicity: TNFRSF10D	TNFRSF10D	Apoptosis	NS	NS		NS	NS		NS	NS		NS	NS		NS	NS		NS	NS		NS	NS		NS	NS		-1.01	-1.01		NS	NS		NS	NS		NS	NS		NS	NS		cetuximab; dabrafenib; idelalisib; nilotinib; pazopanib; sorafenib; trametinib; vemurafenib	idelalisib	0.1957	-1	-1	-1	-1	0.1595
Neurotrophin signaling pathway: ATF4	ATF4	Biological rhythms	NS	-1.02	D	NS	NS		NS	NS		NS	NS		NS	NS		NS	NS		NS	NS		-1.02	-1.02		NS	NS		NS	1.01	D	NS	NS		NS	NS		NS	NS		bosutinib; cetuximab; dabrafenib; dasatinib; erlotinib,gefitinib; imatinib; nilotinib; ponatinib; sorafenib; trametinib; vemurafenib	vemurafenib	0.0826	-0.0926	0.1515	0.1488	0.0017	0.1669
Neurotrophin signaling pathway: ATF4*	ATF4*	Biological rhythms	-1.01	-1.02	D	NS	NS		NS	NS		NS	NS		NS	NS		NS	NS		NS	NS		-1.03	-1.03		NS	NS		NS	NS		NS	NS		NS	NS		NS	NS		bosutinib; dasatinib; imatinib; nilotinib; ponatinib	bosutinib	0.0826	-0.0926	0.1515	0.1488	0.0017	0.1669
Neurotrophin signaling pathway: BAD	BAD	Apoptosis	NS	1.01	D	NS	NS		NS	NS		NS	NS		NS	NS		NS	NS		NS	NS		NS	NS		NS	NS		NS	NS		NS	NS		NS	NS		NS	NS		everolimus,temsirolimus	everolimus,temsirolimus	0.0449	-0.0561	-0.0086	-0.0115	0.0134	-0.0177
Neurotrophin signaling pathway: GSK3B	GSK3B	Glycogen metabolism	NS	NS		NS	NS		NS	NS		NS	NS		-1.01	-1.01		NS	NS		NS	NS		NS	NS		NS	NS		NS	NS		NS	NS		NS	NS		NS	NS		bosutinib; cetuximab; dabrafenib; dasatinib; erlotinib,gefitinib; everolimus,temsirolimus; idelalisib; imatinib; nilotinib; ponatinib; sorafenib; trametinib; vemurafenib	idelalisib,bosutinib	0.0451	-0.0219	-1	0.0572	-0.005	0.0984
Neurotrophin signaling pathway: NFKB1	NFKB1	Apoptosis	1.12	1.12		NS	NS		NS	NS		NS	NS		1.05	1.05		NS	NS		NS	NS		NS	NS		1.04	1.04		NS	NS		1.09	1.09		NS	NS		NS	NS		bosutinib; cetuximab; dabrafenib; dasatinib; erlotinib,gefitinib; everolimus,temsirolimus; idelalisib; imatinib; nilotinib; ponatinib; sorafenib; trametinib; vemurafenib	everolimus,temsirolimus,idelalisib,bosutinib	0.0323	0.043	0.1308	0.1361	-0.0354	0.0444
NF-kappa B signaling pathway: PLCG2	PLCG2	Lipid degradation	NS	NS		NS	NS		NS	NS		NS	NS		NS	NS		NS	NS		NS	NS		NS	NS		NS	NS		NS	NS		NS	NS		NS	NS		-1.03	-1.01	D	ibrutinib	ibrutinib	0.1302	0.1237	-1	0.0919	-1	-1
Non-alcoholic fatty liver disease (NAFLD): GSK3A	GSK3A	Glycogen metabolism	NS	NS		NS	NS		NS	NS		NS	NS		NS	NS		NS	NS		NS	NS		-1	-1		NS	NS		NS	NS		NS	NS		NS	NS		NS	NS		everolimus,temsirolimus; idelalisib; siltuximab	idelalisib	-1	-1	-1	-1	-1	-1
Non-alcoholic fatty liver disease (NAFLD): IL6*	IL6*	Acute phase	NS	NS		NS	NS		NS	NS		NS	NS		NS	-1.01	D	NS	NS		NS	NS		NS	NS		1.02	NS	D	NS	NS		NS	NS		NS	NS		NS	NS		siltuximab	siltuximab	0.002	0.0911	0.0907	0.2151	0.0149	0.1369
Non-small cell lung cancer: BAD	BAD	Apoptosis	NS	1.01	D	NS	NS		NS	NS		NS	NS		NS	NS		NS	NS		NS	NS		NS	NS		NS	NS		NS	NS		NS	NS		NS	NS		NS	NS		cetuximab; everolimus,temsirolimus; trametinib	everolimus,temsirolimus	0.0449	-0.0561	-0.0086	-0.0115	0.0134	-0.0177
Non-small cell lung cancer: BAD*	BAD*	Apoptosis	NS	1.01	D	NS	NS		NS	NS		NS	NS		NS	NS		NS	NS		NS	NS		NS	NS		NS	NS		NS	NS		NS	NS		NS	NS		NS	NS		everolimus,temsirolimus	everolimus,temsirolimus	0.0449	-0.0561	-0.0086	-0.0115	0.0134	-0.0177
Non-small cell lung cancer: CASP9	CASP9	Apoptosis	NS	NS		NS	NS		NS	NS		NS	NS		NS	NS		NS	NS		NS	NS		NS	NS		NS	NS		-1.01	-1.01		NS	NS		NS	NS		NS	NS		cetuximab; everolimus,temsirolimus; idelalisib; trametinib	idelalisib	0.1157	-0.0322	-1	0.0457	0.0068	0.0873
Non-small cell lung cancer: CASP9*	CASP9*	Apoptosis	NS	NS		NS	NS		NS	NS		NS	NS		NS	NS		NS	NS		NS	NS		NS	1.01	D	NS	NS		-1.01	-1.01		NS	NS		NS	NS		NS	NS		afatinib; ceritinib; cetuximab; crizotinib; erlotinib,gefitinib; everolimus,temsirolimus; idelalisib; lapatinib; panitumumab; pertuzumab; trastuzumab,ado-trastuzumab emtansine; vandetanib	idelalisib	0.1157	-0.0322	-1	0.0457	0.0068	0.0873
Non-small cell lung cancer: CCND1	CCND1	Cell division; DNA damage	NS	NS		NS	NS		NS	NS		NS	NS		NS	NS		NS	NS		NS	NS		NS	-1.02	D	NS	NS		NS	NS		NS	NS		NS	1.02	D	NS	NS		anastrozole,aromasin,letrozole; palbociclib; tamoxifen,fulvestrant,raloxifene	palbociclib,anastrozole,aromasin,letrozole,tamoxifen,fulvestrant,raloxifene	0.2032	-0.0537	-0.0067	-0.0207	0.0699	0.0906
Non-small cell lung cancer: CCND1*	CCND1*	Cell division; DNA damage	NS	1.01	D	NS	NS		NS	NS		NS	NS		NS	NS		NS	NS		NS	NS		NS	-1.01	D	NS	NS		NS	1.01	D	NS	NS		NS	NS		NS	NS		anastrozole,aromasin,letrozole; dabrafenib; palbociclib; tamoxifen,fulvestrant,raloxifene; trastuzumab,ado-trastuzumab emtansine; vemurafenib	trastuzumab,ado-trastuzumab emtansine	0.2032	-0.0537	-0.0067	-0.0207	0.0699	0.0906
Non-small cell lung cancer: FOXO3*	FOXO3*	Apoptosis	NS	NS		NS	NS		NS	NS		NS	-1	D	NS	NS		NS	NS		NS	NS		NS	NS		NS	NS		NS	NS		NS	NS		NS	NS		NS	NS		afatinib; lapatinib; pertuzumab	pertuzumab,lapatinib	0.1201	0.0582	0.1951	0.1454	0.0212	0.0044
Non-small cell lung cancer: RB1	RB1	Cell cycle; Host-virus interaction	NS	1.01	D	NS	NS		NS	NS		1.01	1.01		NS	NS		NS	-1.01	D	NS	NS		NS	NS		1.01	1.01		NS	1.01	D	NS	NS		NS	NS		NS	NS		anastrozole,aromasin,letrozole; palbociclib; tamoxifen,fulvestrant,raloxifene	tamoxifen,fulvestrant,raloxifene	0.1462	-0.0542	0.151	0.0206	0.0233	0.0554
Oocyte meiosis: REC8	REC8	Chromosome partition; Meiosis	NS	NS		NS	NS		NS	NS		NS	NS		NS	NS		NS	NS		NS	NS		NS	NS		NS	NS		-1.02	-1.02		NS	NS		NS	NS		NS	NS		enzalutamide,flutamide; trametinib; vemurafenib	trametinib	0.0384	-1	-1	-0.0581	-1	-1
Oocyte meiosis: REC8*	REC8*	Chromosome partition; Meiosis	NS	NS		NS	NS		NS	NS		NS	NS		1.02	1.02		-1.06	-1.06		NS	NS		NS	NS		1.04	1.04		NS	NS		NS	NS		NS	NS		NS	NS		enzalutamide,flutamide; trametinib; vemurafenib	trametinib	0.0384	-1	-1	-0.0581	-1	-1
Osteoclast differentiation: AKT3	AKT3		NS	NS		NS	NS		NS	NS		-1.02	-1.02		NS	NS		NS	NS		NS	NS		NS	NS		NS	NS		NS	NS		NS	NS		NS	NS		NS	NS		denosumab; everolimus,temsirolimus; nilotinib; pazopanib	denosumab	0.0842	-0.0016	0.1182	0.0058	0.101	0.1486
Osteoclast differentiation: FOS*	FOS*		NS	NS		NS	NS		NS	NS		NS	NS		NS	NS		NS	NS		NS	NS		NS	NS		NS	NS		NS	NS		NS	NS		NS	NS		NS	-1.04	D	denosumab	denosumab	0.0627	-0.045	0.0639	0.0469	-0.0413	0.0549
Osteoclast differentiation: MAPK1	MAPK1	Apoptosis; Cell cycle; Host-virus interaction	NS	NS		-1.02	-1.01	D	NS	NS		NS	NS		NS	NS		NS	NS		NS	NS		NS	NS		NS	NS		NS	NS		NS	NS		NS	NS		NS	NS		sunitinib	sunitinib	0.114	-0.0022	-1	0.0777	0.0896	0.0801
Osteoclast differentiation: NFATC1	NFATC1	Transcription; Transcription regulation	NS	NS		NS	-1.03	D	NS	NS		NS	-1.02	D	NS	NS		1.06	1.06		NS	NS		NS	-1.04	D	NS	NS		NS	NS		NS	NS		NS	NS		NS	NS		denosumab; ibrutinib	denosumab	0.0601	0.0557	0.0171	0.0896	0.0402	0.1145
Osteoclast differentiation: NFKB1	NFKB1	Apoptosis	NS	NS		NS	NS		NS	NS		NS	NS		-1.02	-1.02		NS	NS		NS	NS		NS	NS		NS	NS		NS	NS		NS	NS		NS	NS		NS	NS		denosumab; nilotinib; pazopanib	nilotinib,pazopanib,denosumab	0.0323	0.043	0.1308	0.1361	-0.0354	0.0444
Osteoclast differentiation: NFKB2	NFKB2	Biological rhythms	NS	NS		NS	NS		NS	NS		NS	NS		-1.01	-1.02	D	NS	NS		NS	NS		NS	1.02	D	NS	NS		NS	NS		NS	NS		NS	NS		NS	NS		denosumab; nilotinib; pazopanib	denosumab	-1	0.0359	-1	0.0792	-0.0217	0.0375
Ovarian steroidogenesis: ACOT2	ACOT2		NS	NS		NS	NS		NS	NS		NS	NS		-1.03	-1.03		NS	NS		NS	NS		NS	NS		NS	NS		NS	NS		NS	NS		-1.04	-1.04		NS	NS		ruxolitinib	ruxolitinib	-1	-1	-1	0.0821	-1	-1
Ovarian steroidogenesis: CYP19A1	CYP19A1		NS	-1.03	D	NS	NS		NS	NS		NS	NS		1.02	1.03	D	NS	NS		NS	NS		-1.07	-1.07		NS	NS		NS	NS		NS	NS		NS	NS		NS	NS		anastrozole,aromasin,letrozole; ruxolitinib	ruxolitinib	-0.0242	-0.0872	-1	0.0114	-0.0235	0.0779
Ovarian steroidogenesis: CYP19A1*	CYP19A1*		NS	-1.03	D	NS	NS		NS	NS		NS	NS		1.02	1.03	D	NS	NS		NS	NS		-1.07	-1.07		NS	NS		NS	NS		NS	NS		NS	NS		NS	NS		anastrozole,aromasin,letrozole; ruxolitinib	ruxolitinib	-0.0242	-0.0872	-1	0.0114	-0.0235	0.0779
Ovarian steroidogenesis: HSD17B2	HSD17B2	Steroid biosynthesis	NS	-1.03	D	NS	NS		NS	NS		NS	NS		NS	NS		NS	NS		NS	NS		NS	NS		NS	NS		NS	NS		NS	NS		NS	NS		NS	NS		ruxolitinib	ruxolitinib	0.0662	-1	-1	-1	0.0012	-1
Ovarian steroidogenesis: HSD3B1	HSD3B1	Steroidogenesis	NS	NS		NS	NS		NS	NS		NS	NS		NS	NS		NS	NS		NS	NS		NS	NS		NS	NS		NS	NS		-1.05	-1.05		NS	NS		NS	NS		ruxolitinib	ruxolitinib	-1	-0.0091	-1	-0.039	-0.0287	-1
Ovarian steroidogenesis: PLA2G4B	PLA2G4B	Lipid degradation	NS	NS		NS	NS		NS	NS		NS	NS		NS	NS		NS	NS		NS	NS		NS	NS		NS	NS		NS	NS		NS	NS		-1.03	-1.03		NS	NS		ruxolitinib	ruxolitinib	-1	-1	-1	-1	-1	-1
Ovarian steroidogenesis: STAR	STAR	cGMP biosynthesis; Steroidogenesis	-1.04	-1.05	D	NS	NS		NS	NS		NS	NS		1.02	1.02		NS	NS		NS	NS		NS	NS		NS	NS		1.04	1.04		-1.06	-1.06		NS	NS		NS	NS		ruxolitinib	ruxolitinib	0.0135	-0.0871	-0.0159	-0.0312	-0.1034	-0.0089
Oxytocin signaling pathway: C00219	C00219		1.05	1.04	D	NS	NS		NS	NS		NS	NS		1.03	1.02	D	1.09	1.09		NS	NS		-1.06	-1.06		NS	NS		NS	NS		NS	NS		NS	NS		NS	NS		cetuximab; dabrafenib; sorafenib; trametinib; vemurafenib	trametinib	-1	-1	-1	-1	-1	-1
Oxytocin signaling pathway: CCND1	CCND1	Cell division; DNA damage	NS	NS		NS	NS		NS	NS		NS	NS		NS	NS		NS	NS		NS	NS		NS	NS		NS	NS		1.01	1.02	D	NS	NS		NS	NS		NS	NS		cetuximab; dabrafenib; sorafenib; trametinib; vemurafenib	trametinib	0.2032	-0.0537	-0.0067	-0.0207	0.0699	0.0906
Oxytocin signaling pathway: CDKN1A	CDKN1A	Cell cycle	NS	1.03	D	NS	NS		NS	NS		NS	NS		NS	1.03	D	1.08	1.08		NS	NS		-1.08	-1.08		-1.04	-1.04		NS	-1.03	D	NS	NS		NS	NS		NS	1.03	D	afatinib; bosutinib; cetuximab; dasatinib; erlotinib,gefitinib; idelalisib; lapatinib; palbociclib; panitumumab; pertuzumab; vandetanib	cetuximab,lapatinib,vandetanib	0.3183	-0.0407	0.2931	0.0743	0.0067	0.0673
Oxytocin signaling pathway: FOS	FOS		NS	NS		NS	NS		NS	NS		NS	NS		NS	NS		1.02	1.02		NS	NS		NS	NS		NS	NS		NS	NS		NS	NS		NS	NS		NS	NS		cetuximab; dabrafenib; vemurafenib	cetuximab	0.0627	-0.045	0.0639	0.0469	-0.0413	0.0549
Oxytocin signaling pathway: MEF2C	MEF2C	Apoptosis; Differentiation; Neurogenesis	NS	NS		NS	NS		1.02	1.02		NS	NS		NS	NS		NS	NS		NS	NS		NS	NS		-1.01	-1.01		NS	NS		NS	NS		NS	NS		NS	NS		cetuximab; dabrafenib; sorafenib; trametinib; vemurafenib	trametinib	0.0706	-1	0.0803	0.001	-0.0335	0.1373
Oxytocin signaling pathway: PRKACA	PRKACA	Angiogenesis	1.03	1.03		NS	NS		NS	NS		NS	NS		1.02	NS	D	1.08	1.08		NS	NS		NS	NS		NS	NS		-1.02	-1.02		NS	NS		NS	NS		NS	NS		ruxolitinib	ruxolitinib	0.0818	-1	-1	-1	0.0163	-1
Oxytocin signaling pathway: PTGS2	PTGS2	Prostaglandin biosynthesis; Prostaglandin metabolism	NS	NS		NS	NS		NS	NS		NS	NS		NS	NS		1.03	1.03		NS	NS		NS	NS		NS	NS		NS	NS		NS	NS		NS	NS		NS	NS		cetuximab; dabrafenib; vemurafenib	cetuximab	-0.0165	-0.0105	-1	0.1544	0.0198	0.139
p53 signaling pathway: ADGRB1	ADGRB1		NS	NS		NS	NS		NS	NS		NS	NS		1.01	1.01		NS	NS		-1.01	-1.01		NS	NS		NS	NS		-1.01	NS	D	NS	NS		NS	NS		NS	NS		olaparib; palbociclib	olaparib	-1	-1	-1	-1	-1	-1
p53 signaling pathway: BAX	BAX	Apoptosis; Host-virus interaction	NS	NS		NS	NS		NS	NS		NS	NS		1.01	1.02	D	NS	NS		-1.01	-1.01		NS	NS		NS	NS		-1.02	-1.01	D	NS	NS		NS	NS		NS	NS		olaparib; palbociclib	palbociclib	0.1617	-0.031	0.0688	0.1118	-0.0234	0.1443
p53 signaling pathway: CASP3	CASP3	Apoptosis	NS	NS		NS	NS		NS	NS		1.01	1.01		NS	NS		NS	NS		NS	NS		NS	NS		NS	NS		-1.01	-1.01		NS	NS		NS	NS		NS	NS		olaparib; palbociclib	olaparib	0.0678	-0.0627	0.1151	0.0549	-1	0.0794
p53 signaling pathway: CCNG1	CCNG1	Cell division; Mitosis	NS	NS		NS	NS		NS	NS		NS	NS		NS	1.01	D	NS	NS		NS	NS		NS	-1.02	D	NS	NS		-1.02	-1.01	D	NS	NS		NS	NS		NS	NS		olaparib; palbociclib	olaparib	0.2213	-1	-1	0.0362	-1	0.1057
p53 signaling pathway: CD82	CD82		NS	NS		NS	NS		NS	NS		NS	NS		1.01	1.02	D	NS	NS		NS	NS		-1.02	-1.03	D	NS	NS		NS	NS		NS	1.03	D	NS	NS		NS	NS		olaparib; palbociclib	olaparib	-0.0055	0.0114	0.0522	-0.032	0.2662	0.1386
p53 signaling pathway: CDK1 CCNB3	CDK1 CCNB3	Cell division	NS	NS		NS	NS		NS	NS		NS	NS		1.01	1.01		NS	NS		NS	NS		NS	NS		1.02	1.02		NS	NS		NS	NS		NS	NS		NS	NS		olaparib; palbociclib	olaparib	-1	-1	-1	-1	-1	-1
p53 signaling pathway: CDK2 CCNE1	CDK2 CCNE1	Cell division	1.02	1.01	D	NS	NS		NS	NS		NS	NS		NS	NS		-1.03	-1.03		NS	NS		NS	NS		NS	NS		NS	NS		NS	NS		NS	NS		NS	NS		olaparib; palbociclib	olaparib	-1	-1	-1	-1	-1	-1
p53 signaling pathway: CDK4 CCND1	CDK4 CCND1	Cell division	NS	-1.01	D	NS	NS		NS	NS		NS	NS		NS	-1	D	-1.01	-1.01		NS	1	D	NS	NS		NS	NS		1.01	1.01		NS	NS		NS	NS		NS	NS		anastrozole,aromasin,letrozole; olaparib; palbociclib; tamoxifen,fulvestrant,raloxifene	olaparib	0.2317	-1	-1	-1	-1	-1
p53 signaling pathway: DDB2	DDB2	DNA damage; DNA repair	NS	NS		NS	NS		NS	NS		NS	NS		1.01	1.01		NS	NS		-1.02	-1.02		-1.02	-1.03	D	NS	NS		NS	NS		NS	NS		NS	NS		NS	NS		olaparib; palbociclib	olaparib	0.1517	-1	0.2007	0.0147	0.0417	-1
p53 signaling pathway: EI24	EI24	Autophagy	NS	NS		NS	NS		NS	NS		NS	-1.01	D	NS	1.01	D	NS	NS		-1.01	-1.01		NS	NS		NS	NS		NS	NS		NS	NS		NS	NS		NS	NS		olaparib; palbociclib	palbociclib	0.1118	-1	-1	0.011	0.0844	-1
p53 signaling pathway: FAS	FAS	Fatty acid biosynthesis	-1.02	-1.02		NS	NS		NS	NS		NS	NS		NS	1.01	D	NS	NS		NS	NS		NS	NS		NS	NS		NS	NS		NS	NS		NS	NS		NS	NS		olaparib; palbociclib	olaparib	0.0664	0.1548	0.0233	0.1234	0.0196	0.0676
p53 signaling pathway: GADD45G	GADD45G	Apoptosis; Differentiation	NS	NS		NS	NS		NS	NS		NS	NS		1.01	1.01		NS	NS		NS	NS		NS	NS		NS	NS		-1.01	-1.01		NS	NS		NS	NS		NS	1.02	D	olaparib; palbociclib	olaparib	0.1896	0.0127	0.2568	0.0958	-1	-1
p53 signaling pathway: GTSE1	GTSE1		NS	NS		NS	NS		NS	NS		NS	NS		1.01	1.02	D	NS	NS		NS	NS		NS	NS		NS	NS		NS	NS		NS	NS		NS	NS		NS	NS		olaparib; palbociclib	olaparib	0.169	-1	-1	-1	0.1423	-1
p53 signaling pathway: IGFBP3	IGFBP3	Apoptosis	NS	NS		NS	NS		NS	NS		NS	NS		NS	1.01	D	NS	NS		-1.02	-1.03	D	NS	-1.02	D	NS	NS		NS	NS		NS	NS		NS	NS		NS	1.03	D	olaparib; palbociclib	olaparib	-0.0166	-0.0129	0.1802	0.0296	0.0703	0.1331
p53 signaling pathway: MDM2*	MDM2*	Host-virus interaction; Ubl conjugation pathway	NS	NS		NS	NS		NS	NS		NS	NS		1.01	1.01		NS	NS		-1.01	-1.01		NS	-1.02	D	NS	NS		NS	NS		NS	NS		NS	NS		NS	NS		olaparib; palbociclib	olaparib	0.2101	-0.0708	0.1629	-0.0116	0.0264	0.0562
p53 signaling pathway: PERP	PERP	Apoptosis; Cell adhesion	NS	NS		NS	NS		NS	NS		NS	NS		NS	1.01	D	NS	NS		-1.02	-1.02		NS	NS		NS	NS		NS	NS		NS	NS		NS	NS		NS	NS		olaparib; palbociclib	olaparib	0.1334	-0.022	0.1148	0.0232	-0.0051	0.0564
p53 signaling pathway: PIDD1	PIDD1	Apoptosis	NS	NS		NS	NS		NS	NS		NS	NS		1.01	1.01		NS	NS		-1.01	-1.01		NS	NS		NS	NS		-1.01	NS	D	NS	NS		NS	NS		NS	NS		olaparib; palbociclib	olaparib	-1	-1	-1	-1	-1	-1
p53 signaling pathway: PMAIP1	PMAIP1	Apoptosis	NS	NS		NS	NS		NS	NS		NS	NS		1.02	1.02		NS	NS		NS	NS		NS	-1.03	D	NS	NS		NS	NS		NS	NS		NS	NS		NS	NS		olaparib; palbociclib	olaparib	0.1324	0.0603	-1	0.0941	0.0407	-1
p53 signaling pathway: PTEN	PTEN	Lipid metabolism; Neurogenesis	NS	NS		NS	NS		NS	NS		NS	NS		1.01	1.01		NS	NS		NS	-1.01	D	NS	-1.01	D	NS	NS		NS	-1.01	D	NS	NS		NS	NS		NS	NS		idelalisib; olaparib; palbociclib	idelalisib	0.1521	-0.0522	0.1377	0.0306	0.1568	0.154
p53 signaling pathway: RCHY1	RCHY1	Ubl conjugation pathway	NS	NS		NS	NS		NS	NS		NS	NS		NS	1.01	D	NS	NS		-1.01	-1.01		NS	NS		NS	NS		-1.02	-1.02		NS	NS		NS	NS		NS	NS		olaparib; palbociclib	olaparib	-1	-1	-1	-1	-1	-1
p53 signaling pathway: RFWD2	RFWD2	Ubl conjugation pathway	NS	NS		NS	NS		NS	NS		NS	NS		NS	1.01	D	NS	NS		-1.01	-1.01		NS	NS		NS	NS		NS	NS		NS	NS		NS	NS		NS	NS		olaparib; palbociclib	olaparib	-1	-1	-1	-1	-1	-1
p53 signaling pathway: RPRM	RPRM		NS	NS		NS	NS		NS	NS		NS	NS		NS	NS		NS	NS		NS	NS		NS	NS		NS	NS		-1.04	-1.04		NS	NS		NS	NS		NS	NS		olaparib; palbociclib	olaparib	0.1945	-1	-1	-1	-1	-1
p53 signaling pathway: RRM2B	RRM2B	DNA replication	NS	NS		NS	NS		NS	NS		NS	NS		NS	1.01	D	NS	NS		NS	NS		NS	NS		NS	NS		-1.01	NS	D	NS	NS		NS	NS		-1.01	-1.01		olaparib; palbociclib	palbociclib	0.1012	-1	0.2903	0.0629	0.1446	-1
p53 signaling pathway: SERPINB5	SERPINB5		-1.03	-1.03		NS	NS		NS	NS		NS	NS		NS	1.02	D	NS	NS		NS	NS		NS	NS		1.04	1.04		NS	NS		NS	NS		NS	NS		NS	NS		olaparib; palbociclib	olaparib	-1	-1	-1	0.0096	0.1857	-1
p53 signaling pathway: SERPINE1	SERPINE1		NS	NS		NS	NS		NS	NS		NS	NS		1.03	1.03		NS	NS		NS	NS		NS	NS		NS	NS		NS	NS		NS	NS		NS	NS		NS	1.02	D	olaparib; palbociclib	olaparib	0.0656	-0.0189	-1	0.0955	0.1073	0.1381
p53 signaling pathway: SESN3	SESN3		NS	NS		NS	NS		NS	NS		NS	NS		NS	1.01	D	NS	NS		-1.01	-1.01		NS	-1.02	D	NS	NS		NS	NS		NS	NS		NS	NS		NS	NS		olaparib; palbociclib	olaparib	0.1331	-1	-1	0.1391	-1	-1
p53 signaling pathway: SHISA5	SHISA5	Apoptosis	NS	NS		NS	NS		NS	NS		NS	NS		1.01	1.01		NS	NS		-1.01	-1.01		NS	NS		NS	NS		NS	NS		NS	NS		NS	NS		NS	NS		olaparib; palbociclib	olaparib	-1	-1	-1	-1	-1	-1
p53 signaling pathway: SIAH1	SIAH1	Apoptosis; Cell cycle; Differentiation; Spermatogenesis; Ubl conjugation pathway	NS	NS		NS	NS		NS	NS		NS	NS		1.01	1.01		NS	NS		NS	NS		-1.01	-1.02	D	NS	NS		NS	NS		NS	NS		NS	NS		NS	NS		olaparib; palbociclib	olaparib	0.1007	-1	0.1966	0.0194	0.0983	0.0689
p53 signaling pathway: STEAP3	STEAP3	Iron transport	NS	NS		NS	NS		NS	NS		NS	NS		1.03	1.03		NS	NS		-1.02	-1.02		NS	NS		NS	NS		NS	NS		NS	NS		NS	NS		NS	NS		olaparib; palbociclib	olaparib	0.0715	-1	-1	0.1175	-1	-1
p53 signaling pathway: THBS1	THBS1	Unfolded protein response	NS	NS		NS	NS		NS	NS		NS	NS		NS	1.01	D	NS	NS		NS	NS		NS	NS		NS	NS		NS	NS		NS	NS		NS	NS		NS	NS		olaparib	olaparib	0.0958	-1	-1	0.0475	0.1089	0.2106
p53 signaling pathway: TSC2	TSC2	Host-virus interaction	NS	NS		NS	NS		NS	NS		NS	NS		NS	1.01	D	NS	NS		-1.01	-1.01		NS	NS		NS	NS		-1.02	-1.01	D	NS	NS		NS	NS		NS	NS		everolimus,temsirolimus; olaparib; palbociclib	everolimus,temsirolimus	0.0888	-0.0833	0.0782	-0.0291	0.0439	0.0497
p53 signaling pathway: ZMAT3	ZMAT3	Growth regulation; Translocation	NS	NS		NS	NS		NS	NS		NS	NS		NS	1.01	D	NS	NS		-1.02	-1.02		-1.02	-1.03	D	NS	NS		NS	NS		NS	NS		NS	NS		NS	NS		olaparib; palbociclib	olaparib	0.1696	-1	-1	-1	-1	-1
Pancreatic cancer: BCL2L1*	BCL2L1*	Endocytosis	NS	NS		NS	NS		NS	NS		-1.01	-1.01		NS	NS		NS	NS		NS	-1.01	D	-1.03	-1.03		-1.04	-1.04		NS	NS		NS	NS		NS	NS		NS	NS		afatinib; cetuximab; erlotinib,gefitinib; everolimus,temsirolimus; idelalisib; lapatinib; panitumumab; pertuzumab; trastuzumab,ado-trastuzumab emtansine; vandetanib	idelalisib	0.0911	-0.0081	-1	0.0726	0.0093	-1
Pancreatic cancer: C00416	C00416		NS	NS		NS	NS		NS	NS		NS	NS		-1.01	-1.01		NS	NS		1.02	NS	D	-1.04	-1.03	D	NS	NS		NS	NS		NS	NS		NS	NS		NS	NS		cetuximab; trametinib	trametinib	-1	-1	-1	-1	-1	-1
Pancreatic cancer: CASP9	CASP9	Apoptosis	NS	NS		NS	NS		NS	NS		NS	NS		NS	NS		NS	NS		NS	NS		NS	NS		NS	NS		-1.01	-1.01		NS	NS		NS	NS		NS	NS		cetuximab; everolimus,temsirolimus; idelalisib; trametinib	idelalisib	0.1157	-0.0322	-1	0.0457	0.0068	0.0873
Pancreatic cancer: E2F1	E2F1	Apoptosis; Cell cycle	NS	1.01	D	NS	NS		NS	NS		1.05	1.05		NS	NS		NS	-1.01	D	NS	NS		1.03	NS	D	NS	1.03	D	NS	-1.03	D	NS	NS		NS	NS		NS	NS		anastrozole,aromasin,letrozole; palbociclib; tamoxifen,fulvestrant,raloxifene	tamoxifen,fulvestrant,raloxifene	0.2553	-0.0461	0.2298	0.0098	0.0362	0.0991
Pancreatic cancer: MAPK1	MAPK1	Apoptosis; Cell cycle; Host-virus interaction	1.01	1.01		-1.01	-1	D	NS	NS		NS	NS		NS	-1.01	D	NS	NS		NS	NS		-1.02	-1.02		NS	NS		NS	NS		NS	NS		NS	1.01	D	NS	NS		cetuximab; dabrafenib; sorafenib; trametinib; vemurafenib	sorafenib	0.114	-0.0022	-1	0.0777	0.0896	0.0801
Pancreatic cancer: MAPK8	MAPK8	Biological rhythms	NS	1.01	D	NS	-1	D	NS	NS		NS	NS		NS	NS		NS	NS		NS	NS		-1.02	-1.01	D	NS	NS		NS	NS		NS	NS		NS	1.02	D	NS	NS		cetuximab; dabrafenib; sorafenib; trametinib; vemurafenib	sorafenib	0.1217	0.0199	-1	0.1126	0.0621	0.0999
Pancreatic cancer: NFKB1	NFKB1	Apoptosis	NS	NS		NS	NS		NS	NS		NS	NS		NS	-1.01	D	NS	NS		NS	NS		-1.02	-1.02		NS	-1.01	D	NS	-1.02	D	NS	NS		NS	NS		-1.01	-1.01		cetuximab; everolimus,temsirolimus; idelalisib; trametinib	idelalisib	0.0323	0.043	0.1308	0.1361	-0.0354	0.0444
Pancreatic cancer: RAC1*	RAC1*		NS	NS		NS	NS		NS	NS		NS	NS		NS	NS		NS	NS		NS	NS		NS	NS		NS	NS		-1	-1		NS	NS		NS	NS		NS	NS		cetuximab; trametinib	trametinib	0.1419	-0.054	0.1348	0.1186	0.194	0.1327
Pancreatic cancer: VEGFA	VEGFA	Angiogenesis	NS	NS		NS	NS		NS	NS		NS	-1.02	D	NS	NS		-1.05	-1.05		NS	NS		NS	-1.04	D	-1.02	-1.03	D	NS	NS		NS	NS		NS	NS		NS	NS		afatinib; bevacizumab,ziv-aflibercept; cetuximab; erlotinib,gefitinib; everolimus,temsirolimus; idelalisib; lapatinib; panitumumab; pertuzumab; ruxolitinib; trastuzumab,ado-trastuzumab emtansine; vandetanib	bevacizumab,ziv-aflibercept	0.0054	-0.0417	0.0135	0.0736	0.1038	0.3233
Pancreatic secretion: CFTR	CFTR	Chloride channel	NS	NS		NS	NS		NS	NS		NS	NS		NS	NS		NS	NS		NS	NS		NS	NS		-1.07	-1.07		NS	NS		NS	NS		NS	NS		NS	NS		ruxolitinib	ruxolitinib	-0.0141	-0.0301	0.0177	0.045	-0.1388	-0.0487
Pancreatic secretion: KCNMA1*	KCNMA1*	Potassium channel; Potassium transport; Voltage-gated channel	NS	NS		NS	NS		NS	NS		NS	NS		NS	NS		NS	NS		NS	NS		NS	NS		-1.06	-1.06		NS	NS		NS	NS		NS	NS		NS	NS		ruxolitinib	ruxolitinib	-1	0.0119	-1	-0.0181	0.0964	-1
Pathogenic Escherichia coli infection: CTNNB1	CTNNB1	Neurogenesis; Wnt signaling pathway	NS	NS		NS	NS		NS	NS		NS	NS		NS	NS		NS	NS		NS	NS		NS	-1.01	D	NS	NS		NS	NS		NS	NS		NS	NS		-1.02	-1.02		erlotinib,gefitinib; idelalisib	idelalisib	-0.0014	-0.0766	-1	-0.0723	0.0656	0.0441
Pathways in cancer: BCL2	BCL2	Apoptosis	NS	NS		NS	NS		NS	NS		NS	NS		-1.01	-1.01		NS	NS		NS	NS		NS	NS		NS	-1.01	D	NS	NS		NS	NS		NS	NS		NS	NS		afatinib; anastrozole,aromasin,letrozole; axitinib; bosutinib; cabozantinib; cetuximab; crizotinib; dabrafenib; dasatinib; erlotinib,gefitinib; everolimus,temsirolimus; idelalisib; imatinib; lapatinib; nilotinib; olaparib; panitumumab; pazopanib; pertuzumab; ponatinib; sorafenib; sunitinib; tamoxifen,fulvestrant,raloxifene; trametinib; trastuzumab,ado-trastuzumab emtansine; vandetanib; vemurafenib	idelalisib	0.1589	-0.017	0.0856	0.0623	0.0231	0.1206
Pathways in cancer: BCL2L1*	BCL2L1*	Endocytosis	NS	NS		NS	NS		NS	NS		NS	NS		-1.01	-1.01		NS	NS		NS	NS		NS	NS		-1.01	-1.01		NS	NS		NS	NS		NS	NS		NS	NS		afatinib; anastrozole,aromasin,letrozole; axitinib; bosutinib; cabozantinib; cetuximab; crizotinib; dabrafenib; dasatinib; erlotinib,gefitinib; everolimus,temsirolimus; idelalisib; imatinib; lapatinib; nilotinib; olaparib; panitumumab; pazopanib; pertuzumab; ponatinib; sorafenib; sunitinib; tamoxifen,fulvestrant,raloxifene; trametinib; trastuzumab,ado-trastuzumab emtansine; vandetanib; vemurafenib	cabozantinib,bosutinib	0.0911	-0.0081	-1	0.0726	0.0093	-1
Pathways in cancer: BCL2L1**	BCL2L1**	Endocytosis	NS	NS		NS	NS		NS	NS		NS	NS		NS	NS		NS	1.02	D	NS	NS		NS	NS		NS	NS		NS	NS		NS	NS		NS	NS		NS	NS		bosutinib; dasatinib; imatinib; nilotinib; ponatinib	dasatinib,bosutinib	0.0911	-0.0081	-1	0.0726	0.0093	-1
Pathways in cancer: BIRC5	BIRC5	Chromosome partition	NS	NS		NS	NS		NS	NS		1.01	1.01		NS	NS		-1.03	-1.03		NS	NS		NS	NS		NS	1.02	D	NS	NS		NS	NS		NS	NS		NS	NS		afatinib; anastrozole,aromasin,letrozole; axitinib; bosutinib; cabozantinib; cetuximab; crizotinib; dabrafenib; dasatinib; erlotinib,gefitinib; everolimus,temsirolimus; idelalisib; imatinib; lapatinib; nilotinib; olaparib; panitumumab; pazopanib; pertuzumab; ponatinib; sorafenib; sunitinib; tamoxifen,fulvestrant,raloxifene; trametinib; trastuzumab,ado-trastuzumab emtansine; vandetanib; vemurafenib	idelalisib	0.1288	-0.0067	0.0936	0.0334	0.0895	0.1531
Pathways in cancer: BIRC8	BIRC8	Apoptosis	NS	NS		NS	NS		NS	NS		NS	NS		-1.01	-1.01		NS	NS		NS	NS		NS	NS		NS	NS		NS	NS		NS	NS		NS	NS		NS	NS		afatinib; anastrozole,aromasin,letrozole; axitinib; bosutinib; cabozantinib; cetuximab; crizotinib; dabrafenib; dasatinib; erlotinib,gefitinib; everolimus,temsirolimus; idelalisib; imatinib; lapatinib; nilotinib; olaparib; panitumumab; pazopanib; pertuzumab; ponatinib; sorafenib; sunitinib; tamoxifen,fulvestrant,raloxifene; trametinib; trastuzumab,ado-trastuzumab emtansine; vandetanib; vemurafenib	cabozantinib,bosutinib	-1	-1	-1	-1	-1	-1
Pathways in cancer: BMP2	BMP2	Chondrogenesis	NS	NS		NS	NS		NS	NS		NS	NS		-1.03	-1.02	D	NS	NS		NS	NS		NS	NS		NS	NS		1.03	NS	D	NS	NS		NS	NS		NS	NS		sonidegib; vismodegib	sonidegib,vismodegib	0.0466	-0.0815	0.1128	0.015	0.043	0.1488
Pathways in cancer: C00416	C00416		NS	NS		NS	NS		NS	NS		NS	NS		-1.01	-1.01		NS	NS		NS	NS		-1.03	-1.03		NS	NS		1.02	1.02		NS	NS		NS	NS		NS	NS		afatinib; anastrozole,aromasin,letrozole; axitinib; bosutinib; cabozantinib; cetuximab; crizotinib; dabrafenib; dasatinib; erlotinib,gefitinib; imatinib; lapatinib; nilotinib; panitumumab; pazopanib; pertuzumab; ponatinib; sorafenib; sunitinib; tamoxifen,fulvestrant,raloxifene; trametinib; vandetanib; vemurafenib	bosutinib	-1	-1	-1	-1	-1	-1
Pathways in cancer: CASP9	CASP9	Apoptosis	NS	NS		NS	NS		NS	NS		NS	NS		NS	NS		NS	NS		NS	NS		NS	NS		NS	NS		-1.01	-1.01		NS	NS		NS	NS		NS	NS		afatinib; anastrozole,aromasin,letrozole; axitinib; bosutinib; cabozantinib; cetuximab; crizotinib; dabrafenib; dasatinib; erlotinib,gefitinib; everolimus,temsirolimus; idelalisib; imatinib; lapatinib; nilotinib; olaparib; panitumumab; pazopanib; pertuzumab; ponatinib; sorafenib; sunitinib; tamoxifen,fulvestrant,raloxifene; trametinib; trastuzumab,ado-trastuzumab emtansine; vandetanib; vemurafenib	bosutinib	0.1157	-0.0322	-1	0.0457	0.0068	0.0873
Pathways in cancer: CCNA1	CCNA1	Cell division; Mitosis	NS	NS		NS	NS		NS	NS		NS	NS		NS	NS		NS	NS		NS	NS		NS	NS		-1.03	-1.03		1.04	NS	D	NS	NS		NS	NS		NS	NS		arsenic trioxide	arsenic trioxide	0.1972	-1	-1	-1	0.066	-1
Pathways in cancer: CCND1	CCND1	Cell division; DNA damage	NS	NS		NS	-1.01	D	NS	NS		NS	NS		NS	NS		NS	NS		NS	NS		NS	NS		NS	NS		NS	NS		NS	NS		NS	NS		NS	NS		dabrafenib; vemurafenib	vemurafenib,dabrafenib	0.2032	-0.0537	-0.0067	-0.0207	0.0699	0.0906
Pathways in cancer: CCND1*	CCND1*	Cell division; DNA damage	NS	NS		NS	NS		NS	NS		NS	NS		NS	NS		NS	NS		-1.01	-1.01		1.02	1.02		NS	NS		NS	NS		NS	NS		NS	NS		NS	NS		afatinib; axitinib; bosutinib; cabozantinib; cetuximab; crizotinib; dabrafenib; dasatinib; erlotinib,gefitinib; imatinib; lapatinib; nilotinib; panitumumab; pazopanib; pertuzumab; ponatinib; sorafenib; sunitinib; trametinib; trastuzumab,ado-trastuzumab emtansine; vandetanib; vemurafenib	bosutinib	0.2032	-0.0537	-0.0067	-0.0207	0.0699	0.0906
Pathways in cancer: CCND1**	CCND1**	Cell division; DNA damage	NS	NS		NS	NS		NS	NS		NS	NS		-1.01	-1.01		NS	NS		NS	NS		NS	NS		NS	-1.01	D	1.02	1.02		NS	NS		NS	NS		NS	NS		afatinib; anastrozole,aromasin,letrozole; axitinib; bosutinib; cabozantinib; cetuximab; crizotinib; dabrafenib; dasatinib; erlotinib,gefitinib; everolimus,temsirolimus; idelalisib; imatinib; lapatinib; nilotinib; olaparib; palbociclib; panitumumab; pazopanib; pertuzumab; ponatinib; sorafenib; sunitinib; tamoxifen,fulvestrant,raloxifene; trametinib; trastuzumab,ado-trastuzumab emtansine; vandetani…	bosutinib	0.2032	-0.0537	-0.0067	-0.0207	0.0699	0.0906
Pathways in cancer: CCND1***	CCND1***	Cell division; DNA damage	NS	NS		NS	NS		NS	NS		NS	NS		NS	-1.01	D	NS	NS		NS	NS		NS	NS		NS	NS		NS	NS		NS	NS		NS	NS		NS	NS		anastrozole,aromasin,letrozole; palbociclib; tamoxifen,fulvestrant,raloxifene	tamoxifen,fulvestrant,raloxifene	0.2032	-0.0537	-0.0067	-0.0207	0.0699	0.0906
Pathways in cancer: CDK4	CDK4	Cell cycle; Cell division	NS	NS		NS	NS		NS	NS		NS	NS		NS	-1.01	D	NS	NS		NS	NS		NS	NS		NS	NS		NS	NS		NS	NS		NS	NS		NS	NS		palbociclib	palbociclib	0.3946	-0.0823	0.2397	-0.0038	0.0084	0.1367
Pathways in cancer: CDKN1A*	CDKN1A*	Cell cycle	-1.01	-1.01		NS	NS		NS	NS		NS	NS		-1.01	-1.01		NS	NS		NS	NS		NS	NS		NS	NS		NS	NS		NS	NS		NS	NS		NS	1	D	afatinib; anastrozole,aromasin,letrozole; axitinib; bosutinib; cabozantinib; cetuximab; crizotinib; dabrafenib; dasatinib; erlotinib,gefitinib; everolimus,temsirolimus; idelalisib; imatinib; lapatinib; nilotinib; olaparib; palbociclib; panitumumab; pazopanib; pertuzumab; ponatinib; sorafenib; sunitinib; tamoxifen,fulvestrant,raloxifene; trametinib; trastuzumab,ado-trastuzumab emtansine; vandetani…	palbociclib	0.3183	-0.0407	0.2931	0.0743	0.0067	0.0673
Pathways in cancer: CDKN1B	CDKN1B	Cell cycle	NS	NS		1.01	1.01		NS	NS		1.01	1.01		NS	1	D	NS	NS		NS	NS		NS	NS		NS	NS		NS	NS		NS	NS		NS	NS		NS	1	D	afatinib; anastrozole,aromasin,letrozole; axitinib; bosutinib; cabozantinib; cetuximab; crizotinib; dabrafenib; dasatinib; erlotinib,gefitinib; everolimus,temsirolimus; idelalisib; imatinib; lapatinib; nilotinib; olaparib; palbociclib; panitumumab; pazopanib; pertuzumab; ponatinib; sorafenib; sunitinib; tamoxifen,fulvestrant,raloxifene; trametinib; trastuzumab,ado-trastuzumab emtansine; vandetani…	palbociclib	0.2761	-0.0538	0.1689	-0.0271	-0.0381	0.0467
Pathways in cancer: CSF1R	CSF1R	Inflammatory response; Innate immunity	NS	NS		NS	NS		NS	NS		-1.02	-1.02		NS	NS		1.04	1.04		NS	NS		NS	NS		NS	NS		-1.02	-1.02		NS	NS		NS	NS		NS	NS		arsenic trioxide	arsenic trioxide	0.0424	-0.0165	0.1512	0.0617	0.0785	0.0245
Pathways in cancer: CSF1R*	CSF1R*	Inflammatory response; Innate immunity	NS	NS		NS	NS		NS	NS		NS	NS		1.02	1.01	D	NS	NS		NS	NS		NS	NS		NS	NS		-1.01	NS	D	NS	NS		NS	NS		NS	NS		sunitinib	sunitinib	0.0424	-0.0165	0.1512	0.0617	0.0785	0.0245
Pathways in cancer: CSF2RA	CSF2RA		NS	NS		NS	NS		NS	NS		NS	NS		NS	NS		1.04	1.04		NS	NS		NS	NS		NS	NS		-1.02	-1.02		NS	NS		NS	NS		NS	NS		arsenic trioxide	arsenic trioxide	-1	-1	-1	-1	-1	-1
Pathways in cancer: CSF3R	CSF3R	Cell adhesion	NS	NS		NS	NS		NS	NS		-1.02	-1.02		NS	NS		1.05	1.05		NS	NS		NS	NS		NS	NS		-1.02	-1.02		NS	NS		NS	NS		NS	NS		arsenic trioxide	arsenic trioxide	0.0514	-1	-1	0.0371	-1	-1
Pathways in cancer: CXCL8	CXCL8	Chemotaxis; Inflammatory response	NS	NS		NS	NS		NS	NS		NS	NS		-1.01	-1.01		NS	NS		NS	NS		NS	NS		NS	NS		NS	NS		NS	NS		NS	NS		NS	NS		afatinib; anastrozole,aromasin,letrozole; axitinib; bosutinib; cabozantinib; cetuximab; crizotinib; dabrafenib; dasatinib; erlotinib,gefitinib; imatinib; lapatinib; nilotinib; panitumumab; pazopanib; pertuzumab; ponatinib; sorafenib; sunitinib; tamoxifen,fulvestrant,raloxifene; trametinib; vandetanib; vemurafenib	cabozantinib,bosutinib	0.013	0.1185	-1	0.2295	0.0929	0.2096
Pathways in cancer: E2F1	E2F1	Apoptosis; Cell cycle	NS	1.01	D	NS	NS		NS	NS		1.02	1.01	D	NS	NS		-1.02	-1.03	D	NS	NS		NS	NS		1.02	1.02		NS	NS		NS	NS		NS	NS		NS	NS		anastrozole,aromasin,letrozole; palbociclib; tamoxifen,fulvestrant,raloxifene	tamoxifen,fulvestrant,raloxifene	0.2553	-0.0461	0.2298	0.0098	0.0362	0.0991
Pathways in cancer: FIGF	FIGF	Angiogenesis	NS	1.02	D	NS	NS		NS	NS		NS	NS		NS	NS		NS	-1.01	D	NS	NS		NS	-1.02	D	NS	-1.01	D	NS	NS		NS	NS		NS	NS		NS	NS		bevacizumab,ziv-aflibercept; ruxolitinib; trastuzumab,ado-trastuzumab emtansine	bevacizumab,ziv-aflibercept	-1	-1	-1	0.0006	0.0495	0.2027
Pathways in cancer: FIGF*	FIGF*	Angiogenesis	1.01	NS	D	NS	NS		NS	NS		NS	NS		NS	1.01	D	NS	NS		NS	NS		-1.02	-1.01	D	NS	NS		NS	1.01	D	NS	NS		NS	NS		NS	NS		bevacizumab,ziv-aflibercept	bevacizumab,ziv-aflibercept	-1	-1	-1	0.0006	0.0495	0.2027
Pathways in cancer: FIGF**	FIGF**	Angiogenesis	NS	NS		NS	NS		NS	NS		NS	NS		NS	NS		NS	NS		NS	NS		-1.02	-1.02		NS	NS		NS	NS		NS	NS		NS	NS		NS	NS		afatinib; anastrozole,aromasin,letrozole; axitinib; bosutinib; cabozantinib; cetuximab; crizotinib; dabrafenib; dasatinib; erlotinib,gefitinib; imatinib; lapatinib; nilotinib; panitumumab; pazopanib; pertuzumab; ponatinib; sorafenib; sunitinib; tamoxifen,fulvestrant,raloxifene; trametinib; vandetanib; vemurafenib	bosutinib	-1	-1	-1	0.0006	0.0495	0.2027
Pathways in cancer: FOXO1	FOXO1	Autophagy	NS	NS		NS	NS		NS	NS		NS	NS		1.01	1.01		NS	NS		NS	NS		NS	NS		NS	NS		NS	NS		NS	NS		NS	NS		NS	NS		afatinib; anastrozole,aromasin,letrozole; axitinib; bosutinib; cabozantinib; cetuximab; crizotinib; dabrafenib; dasatinib; erlotinib,gefitinib; idelalisib; imatinib; lapatinib; nilotinib; olaparib; panitumumab; pazopanib; pertuzumab; ponatinib; sorafenib; sunitinib; tamoxifen,fulvestrant,raloxifene; trametinib; trastuzumab,ado-trastuzumab emtansine; vandetanib; vemurafenib	cabozantinib,bosutinib	0.151	0.0191	0.1356	0.121	0.019	0.0867
Pathways in cancer: GLI1	GLI1	Differentiation	NS	NS		-1.02	-1.02		NS	NS		NS	1.03	D	NS	NS		NS	NS		NS	NS		NS	NS		-1.03	NS	D	1.05	1.03	D	NS	NS		NS	NS		NS	NS		sonidegib; vismodegib	sonidegib,vismodegib	0.1009	-0.0811	0.0642	0.0046	0.1292	0.1063
Pathways in cancer: HHIP	HHIP		NS	NS		-1.03	-1.03		NS	NS		NS	NS		NS	NS		NS	NS		NS	NS		NS	NS		-1.05	-1.04	D	NS	NS		NS	NS		NS	NS		NS	NS		sonidegib; vismodegib	sonidegib,vismodegib	0.0058	-1	-1	-0.0303	0.0714	0.0392
Pathways in cancer: IL6	IL6	Acute phase	NS	NS		NS	NS		NS	NS		NS	NS		NS	1.01	D	NS	NS		NS	NS		NS	NS		NS	-1.02	D	NS	NS		NS	NS		NS	NS		NS	NS		siltuximab	siltuximab	0.002	0.0911	0.0907	0.2151	0.0149	0.1369
Pathways in cancer: KLK3	KLK3	Fibrinolysis	1.13	1.04	D	NS	NS		NS	NS		NS	NS		NS	NS		NS	NS		NS	NS		NS	NS		NS	NS		NS	NS		NS	NS		NS	NS		NS	NS		enzalutamide,flutamide	enzalutamide,flutamide	-0.0105	-1	-1	-0.0466	0.0745	0.0861
Pathways in cancer: MAPK8	MAPK8	Biological rhythms	NS	NS		NS	NS		1.02	1.02		NS	NS		-1.01	-1.01		NS	NS		NS	NS		NS	-1.01	D	NS	NS		NS	-1.01	D	NS	NS		NS	NS		NS	NS		afatinib; anastrozole,aromasin,letrozole; axitinib; bosutinib; cabozantinib; cetuximab; crizotinib; dabrafenib; dasatinib; erlotinib,gefitinib; imatinib; lapatinib; nilotinib; panitumumab; pazopanib; pertuzumab; ponatinib; sorafenib; sunitinib; tamoxifen,fulvestrant,raloxifene; trametinib; vandetanib; vemurafenib	trametinib	0.1217	0.0199	-1	0.1126	0.0621	0.0999
Pathways in cancer: MMP1	MMP1	Collagen degradation	NS	NS		NS	NS		NS	NS		NS	NS		NS	NS		NS	NS		NS	NS		NS	NS		-1.01	-1.01		NS	NS		NS	NS		NS	NS		NS	NS		afatinib; anastrozole,aromasin,letrozole; axitinib; bosutinib; cabozantinib; cetuximab; crizotinib; dabrafenib; dasatinib; erlotinib,gefitinib; imatinib; lapatinib; nilotinib; panitumumab; pazopanib; pertuzumab; ponatinib; sorafenib; sunitinib; tamoxifen,fulvestrant,raloxifene; trametinib; vandetanib; vemurafenib	cabozantinib,bosutinib	0.0472	-0.022	0.1276	0.0991	0.1848	0.1395
Pathways in cancer: MTOR	MTOR		NS	1.01	D	NS	NS		NS	-1.01	D	NS	NS		NS	NS		NS	NS		NS	NS		NS	NS		NS	NS		NS	NS		NS	NS		NS	NS		NS	-1.01	D	everolimus,temsirolimus; idelalisib; olaparib	olaparib	0.1021	0.0396	0.1788	0.0707	0.0741	0.1911
Pathways in cancer: MYC*	MYC*	Transcription; Transcription regulation	NS	NS		NS	NS		NS	NS		NS	NS		-1.01	-1.01		NS	NS		NS	NS		NS	NS		NS	NS		NS	NS		NS	NS		NS	NS		NS	NS		afatinib; anastrozole,aromasin,letrozole; axitinib; bosutinib; cabozantinib; cetuximab; crizotinib; dabrafenib; dasatinib; erlotinib,gefitinib; everolimus,temsirolimus; idelalisib; imatinib; lapatinib; nilotinib; olaparib; panitumumab; pazopanib; pertuzumab; ponatinib; sorafenib; sunitinib; tamoxifen,fulvestrant,raloxifene; trametinib; trastuzumab,ado-trastuzumab emtansine; vandetanib; vemurafenib	cabozantinib,bosutinib	0.1829	-0.0582	0.2121	0.0054	0.0755	0.1181
Pathways in cancer: NOS2	NOS2	Spermatogenesis; Translation regulation	NS	NS		NS	NS		NS	NS		1.04	1.04		NS	NS		NS	NS		NS	NS		NS	NS		NS	NS		NS	NS		NS	NS		NS	NS		NS	NS		afatinib; anastrozole,aromasin,letrozole; axitinib; bosutinib; cabozantinib; cetuximab; crizotinib; dabrafenib; dasatinib; erlotinib,gefitinib; everolimus,temsirolimus; idelalisib; imatinib; lapatinib; nilotinib; olaparib; panitumumab; pazopanib; pertuzumab; ponatinib; sorafenib; sunitinib; tamoxifen,fulvestrant,raloxifene; trametinib; trastuzumab,ado-trastuzumab emtansine; vandetanib; vemurafenib	bosutinib	0.0112	0.0862	-0.0033	0.1693	0.0019	0.0924
Pathways in cancer: PTCH1*	PTCH1*		NS	-1.02	D	NS	NS		NS	NS		NS	1.02	D	NS	-1.02	D	NS	NS		NS	NS		NS	NS		-1.02	NS	D	1.03	NS	D	NS	NS		NS	NS		NS	NS		sonidegib; vismodegib	sonidegib,vismodegib	0.0308	-0.0609	-1	-0.017	0.0242	0.0528
Pathways in cancer: RAC1	RAC1		NS	NS		NS	NS		NS	NS		NS	NS		NS	NS		NS	NS		NS	NS		NS	NS		NS	NS		-1	-1		NS	NS		NS	NS		NS	NS		afatinib; anastrozole,aromasin,letrozole; axitinib; bosutinib; cabozantinib; cetuximab; crizotinib; dabrafenib; dasatinib; erlotinib,gefitinib; imatinib; lapatinib; nilotinib; panitumumab; pazopanib; pertuzumab; ponatinib; sorafenib; sunitinib; tamoxifen,fulvestrant,raloxifene; trametinib; vandetanib; vemurafenib	bosutinib	0.1419	-0.054	0.1348	0.1186	0.194	0.1327
Pathways in cancer: STK4	STK4	Apoptosis	NS	-1.01	D	NS	NS		NS	NS		NS	NS		NS	NS		NS	NS		NS	NS		NS	-1.02	D	NS	NS		NS	NS		NS	NS		NS	NS		NS	NS		cetuximab; dabrafenib; trametinib; vemurafenib	dabrafenib	0.0926	-1	-1	0.0565	0.0668	-1
Pathways in cancer: TP53	TP53	Necrosis	NS	NS		NS	NS		NS	NS		NS	NS		NS	NS		NS	NS		-1.01	-1.01		NS	-1.01	D	NS	NS		NS	NS		NS	NS		NS	NS		NS	NS		afatinib; anastrozole,aromasin,letrozole; axitinib; bosutinib; cabozantinib; cetuximab; crizotinib; dabrafenib; dasatinib; erlotinib,gefitinib; everolimus,temsirolimus; idelalisib; imatinib; lapatinib; nilotinib; olaparib; panitumumab; pazopanib; pertuzumab; ponatinib; sorafenib; sunitinib; tamoxifen,fulvestrant,raloxifene; trametinib; trastuzumab,ado-trastuzumab emtansine; vandetanib; vemurafenib	everolimus,temsirolimus	0.1031	-0.1002	0.1595	-0.0431	0.0721	0.0322
Pathways in cancer: TRAF1	TRAF1	Apoptosis	NS	NS		NS	NS		NS	NS		1.01	1.01		-1.01	-1.01		NS	NS		NS	NS		NS	NS		NS	NS		NS	NS		NS	NS		NS	NS		NS	NS		afatinib; anastrozole,aromasin,letrozole; axitinib; bosutinib; cabozantinib; cetuximab; crizotinib; dabrafenib; dasatinib; erlotinib,gefitinib; everolimus,temsirolimus; idelalisib; imatinib; lapatinib; nilotinib; olaparib; panitumumab; pazopanib; pertuzumab; ponatinib; sorafenib; sunitinib; tamoxifen,fulvestrant,raloxifene; trametinib; trastuzumab,ado-trastuzumab emtansine; vandetanib; vemurafenib	cabozantinib,bosutinib	0.0563	0.0621	-1	0.1055	0.0027	0.1239
Phospholipase D signaling pathway: C01245	C01245		NS	NS		NS	NS		NS	NS		NS	NS		NS	NS		NS	NS		NS	NS		-1.02	-1.02		NS	-1.02	D	NS	NS		NS	NS		NS	NS		NS	NS		afatinib; axitinib; cetuximab; dasatinib; erlotinib,gefitinib; imatinib; lapatinib; nilotinib; panitumumab; pazopanib; pertuzumab; sorafenib; sunitinib; vandetanib	sunitinib	-1	-1	-1	-1	-1	-1
Phospholipase D signaling pathway: C06124	C06124		NS	NS		NS	NS		NS	NS		NS	NS		NS	NS		NS	NS		NS	NS		-1.04	-1.04		NS	NS		NS	1.02	D	NS	NS		NS	NS		NS	NS		afatinib; axitinib; cetuximab; dabrafenib; dasatinib; erlotinib,gefitinib; idelalisib; imatinib; lapatinib; nilotinib; panitumumab; pazopanib; pertuzumab; ruxolitinib; sorafenib; sunitinib; trametinib; vandetanib; vemurafenib	sunitinib	-1	-1	-1	-1	-1	-1
Phospholipase D signaling pathway: MAPK1	MAPK1	Apoptosis; Cell cycle; Host-virus interaction	1.01	1.01		NS	NS		NS	NS		NS	NS		NS	NS		NS	NS		NS	1.01	D	-1.04	-1.04		NS	NS		NS	1.02	D	NS	NS		NS	NS		NS	NS		afatinib; axitinib; cetuximab; dabrafenib; dasatinib; erlotinib,gefitinib; idelalisib; imatinib; lapatinib; nilotinib; panitumumab; pazopanib; pertuzumab; ruxolitinib; sorafenib; sunitinib; trametinib; vandetanib; vemurafenib	sunitinib	0.114	-0.0022	-1	0.0777	0.0896	0.0801
Phospholipase D signaling pathway: MTOR	MTOR		NS	NS		NS	NS		NS	NS		-1.01	-1.01		NS	NS		NS	NS		NS	NS		NS	NS		NS	NS		NS	NS		NS	NS		NS	NS		NS	NS		axitinib; dabrafenib; dasatinib; imatinib; nilotinib; pazopanib; sorafenib; sunitinib; trametinib; vemurafenib	trametinib,sunitinib	0.1021	0.0396	0.1788	0.0707	0.0741	0.1911
PI3K-Akt signaling pathway: BCL2	BCL2	Apoptosis	NS	NS		NS	NS		NS	NS		NS	NS		NS	NS		NS	NS		NS	NS		-1.03	-1.03		NS	-1.01	D	NS	NS		NS	NS		NS	NS		NS	NS		afatinib; anastrozole,aromasin,letrozole; axitinib; bevacizumab,ziv-aflibercept; blinatumomab; cabozantinib; cetuximab; crizotinib; dabrafenib; dasatinib; denileukin diftitox; erlotinib,gefitinib; everolimus,temsirolimus; idelalisib; imatinib; lapatinib; lenvatinib; nilotinib; olaparib; panitumumab; pazopanib; pertuzumab; ramucirumab; regorafenib; ruxolitinib; siltuximab; sorafenib; sunitinib; ta…	everolimus,temsirolimus	0.1589	-0.017	0.0856	0.0623	0.0231	0.1206
PI3K-Akt signaling pathway: BCL2**	BCL2**	Apoptosis	NS	NS		NS	NS		NS	NS		NS	NS		1.01	1.01		NS	NS		NS	NS		-1.02	-1.02		NS	NS		NS	NS		NS	NS		NS	NS		NS	NS		afatinib; anastrozole,aromasin,letrozole; axitinib; bevacizumab,ziv-aflibercept; blinatumomab; cabozantinib; cetuximab; crizotinib; dabrafenib; dasatinib; denileukin diftitox; erlotinib,gefitinib; everolimus,temsirolimus; idelalisib; imatinib; lapatinib; lenvatinib; nilotinib; olaparib; panitumumab; pazopanib; pertuzumab; ramucirumab; regorafenib; ruxolitinib; siltuximab; sorafenib; sunitinib; ta…	bevacizumab,ziv-aflibercept	0.1589	-0.017	0.0856	0.0623	0.0231	0.1206
PI3K-Akt signaling pathway: BCL2L1*	BCL2L1*	Endocytosis	NS	NS		NS	NS		NS	NS		NS	NS		NS	NS		NS	NS		NS	NS		NS	NS		-1.01	-1.01		NS	NS		NS	NS		NS	NS		NS	NS		afatinib; anastrozole,aromasin,letrozole; axitinib; bevacizumab,ziv-aflibercept; blinatumomab; cabozantinib; cetuximab; crizotinib; dabrafenib; dasatinib; denileukin diftitox; erlotinib,gefitinib; everolimus,temsirolimus; idelalisib; imatinib; lapatinib; lenvatinib; nilotinib; olaparib; panitumumab; pazopanib; pertuzumab; ramucirumab; regorafenib; ruxolitinib; siltuximab; sorafenib; sunitinib; ta…	bevacizumab,ziv-aflibercept	0.0911	-0.0081	-1	0.0726	0.0093	-1
PI3K-Akt signaling pathway: BCL2L11	BCL2L11	Apoptosis	NS	NS		NS	NS		NS	NS		NS	NS		1.01	1.01		NS	NS		NS	NS		-1.02	-1.02		NS	NS		NS	NS		NS	NS		NS	NS		NS	NS		afatinib; anastrozole,aromasin,letrozole; axitinib; bevacizumab,ziv-aflibercept; blinatumomab; cabozantinib; cetuximab; crizotinib; dabrafenib; dasatinib; denileukin diftitox; erlotinib,gefitinib; everolimus,temsirolimus; idelalisib; imatinib; lapatinib; lenvatinib; nilotinib; olaparib; panitumumab; pazopanib; pertuzumab; ramucirumab; regorafenib; ruxolitinib; siltuximab; sorafenib; sunitinib; ta…	bevacizumab,ziv-aflibercept	0.0937	0.0239	-1	0.0554	-1	0.1478
PI3K-Akt signaling pathway: C8orf44-SGK3	C8orf44-SGK3		NS	NS		-1.01	-1.01		NS	NS		NS	NS		NS	NS		1.02	1.02		NS	NS		NS	NS		-1.01	-1.01		NS	NS		NS	NS		NS	NS		NS	NS		afatinib; anastrozole,aromasin,letrozole; axitinib; bevacizumab,ziv-aflibercept; blinatumomab; cabozantinib; cetuximab; crizotinib; dabrafenib; dasatinib; denileukin diftitox; erlotinib,gefitinib; idelalisib; imatinib; lapatinib; lenvatinib; nilotinib; olaparib; panitumumab; pazopanib; pertuzumab; ramucirumab; regorafenib; ruxolitinib; siltuximab; sorafenib; sunitinib; tamoxifen,fulvestrant,ralox…	bevacizumab,ziv-aflibercept	-1	-1	-1	-1	-1	-1
PI3K-Akt signaling pathway: CASP9	CASP9	Apoptosis	NS	NS		NS	NS		NS	NS		NS	NS		NS	NS		NS	NS		NS	NS		NS	NS		NS	NS		-1.01	-1.01		NS	NS		NS	NS		NS	NS		afatinib; anastrozole,aromasin,letrozole; axitinib; bevacizumab,ziv-aflibercept; blinatumomab; cabozantinib; cetuximab; crizotinib; dabrafenib; dasatinib; denileukin diftitox; erlotinib,gefitinib; everolimus,temsirolimus; idelalisib; imatinib; lapatinib; lenvatinib; nilotinib; olaparib; panitumumab; pazopanib; pertuzumab; ramucirumab; regorafenib; ruxolitinib; siltuximab; sorafenib; sunitinib; ta…	bevacizumab,ziv-aflibercept	0.1157	-0.0322	-1	0.0457	0.0068	0.0873
PI3K-Akt signaling pathway: CCND1	CCND1	Cell division; DNA damage	NS	NS		NS	NS		NS	NS		NS	NS		NS	1	D	NS	NS		NS	NS		1.02	1.02		NS	NS		NS	NS		NS	NS		NS	NS		NS	NS		afatinib; anastrozole,aromasin,letrozole; axitinib; bevacizumab,ziv-aflibercept; blinatumomab; cabozantinib; cetuximab; crizotinib; dabrafenib; dasatinib; denileukin diftitox; erlotinib,gefitinib; everolimus,temsirolimus; idelalisib; imatinib; lapatinib; lenvatinib; nilotinib; olaparib; palbociclib; panitumumab; pazopanib; pertuzumab; ramucirumab; regorafenib; ruxolitinib; siltuximab; sorafenib; …	bevacizumab,ziv-aflibercept	0.2032	-0.0537	-0.0067	-0.0207	0.0699	0.0906
PI3K-Akt signaling pathway: CCND1 CDK2	CCND1 CDK2	Cell division; DNA damage	NS	NS		NS	NS		NS	NS		NS	1.01	D	NS	NS		-1.02	-1.02		NS	NS		NS	NS		NS	NS		1.01	1.01		NS	NS		NS	NS		NS	NS		afatinib; axitinib; bevacizumab,ziv-aflibercept; blinatumomab; cabozantinib; cetuximab; crizotinib; dabrafenib; dasatinib; denileukin diftitox; erlotinib,gefitinib; everolimus,temsirolimus; idelalisib; imatinib; lapatinib; lenvatinib; nilotinib; olaparib; palbociclib; panitumumab; pazopanib; pertuzumab; ramucirumab; regorafenib; ruxolitinib; siltuximab; sorafenib; sunitinib; trametinib; vandetani…	bevacizumab,ziv-aflibercept	0.1935	-1	-1	-1	-1	-1
PI3K-Akt signaling pathway: EIF4B	EIF4B	Initiation factor	NS	NS		NS	-1.01	D	-1.01	-1.01		NS	-1.01	D	NS	NS		NS	NS		NS	NS		NS	NS		NS	NS		NS	NS		NS	NS		NS	NS		NS	NS		afatinib; anastrozole,aromasin,letrozole; axitinib; bevacizumab,ziv-aflibercept; blinatumomab; cabozantinib; cetuximab; crizotinib; dabrafenib; dasatinib; denileukin diftitox; erlotinib,gefitinib; everolimus,temsirolimus; idelalisib; imatinib; lapatinib; lenvatinib; nilotinib; olaparib; panitumumab; pazopanib; pertuzumab; ramucirumab; regorafenib; ruxolitinib; siltuximab; sorafenib; sunitinib; ta…	idelalisib	0.0498	0.0034	-1	-0.0277	-0.0531	0.0061
PI3K-Akt signaling pathway: EIF4E	EIF4E	Initiation factor; Protein biosynthesis; Translation regulation	NS	NS		NS	NS		NS	NS		NS	NS		-1.01	-1.01		NS	NS		NS	NS		NS	NS		NS	NS		NS	NS		NS	NS		NS	NS		NS	NS		afatinib; anastrozole,aromasin,letrozole; axitinib; bevacizumab,ziv-aflibercept; blinatumomab; cabozantinib; cetuximab; crizotinib; dabrafenib; dasatinib; denileukin diftitox; erlotinib,gefitinib; everolimus,temsirolimus; idelalisib; imatinib; lapatinib; lenvatinib; nilotinib; olaparib; panitumumab; pazopanib; pertuzumab; ramucirumab; regorafenib; ruxolitinib; siltuximab; sorafenib; sunitinib; ta…	bevacizumab,ziv-aflibercept	0.0958	-0.1191	0.0566	-0.0204	0.062	0.1321
PI3K-Akt signaling pathway: FASLG	FASLG	Apoptosis	NS	NS		NS	NS		NS	NS		-1.02	-1.02		NS	NS		NS	NS		NS	NS		NS	NS		NS	NS		NS	NS		NS	NS		NS	NS		NS	NS		afatinib; anastrozole,aromasin,letrozole; axitinib; bevacizumab,ziv-aflibercept; blinatumomab; cabozantinib; cetuximab; crizotinib; dabrafenib; dasatinib; denileukin diftitox; erlotinib,gefitinib; everolimus,temsirolimus; idelalisib; imatinib; lapatinib; lenvatinib; nilotinib; olaparib; panitumumab; pazopanib; pertuzumab; ramucirumab; regorafenib; ruxolitinib; siltuximab; sorafenib; sunitinib; ta…	bevacizumab,ziv-aflibercept	0.0592	0.0768	-1	-0.0158	-1	-1
PI3K-Akt signaling pathway: G6PC	G6PC	Gluconeogenesis	NS	NS		NS	NS		NS	NS		NS	NS		NS	NS		NS	1.01	D	NS	NS		NS	NS		NS	NS		NS	NS		NS	NS		NS	NS		NS	NS		everolimus,temsirolimus	everolimus,temsirolimus	-1	-1	-1	0.0155	-0.0333	-1
PI3K-Akt signaling pathway: GYS1	GYS1	Glycogen biosynthesis	NS	NS		NS	NS		NS	-1.01	D	-1.01	-1.01		NS	NS		NS	NS		NS	NS		NS	NS		NS	NS		NS	NS		NS	NS		NS	NS		NS	NS		afatinib; anastrozole,aromasin,letrozole; axitinib; bevacizumab,ziv-aflibercept; blinatumomab; cabozantinib; cetuximab; crizotinib; dabrafenib; dasatinib; denileukin diftitox; erlotinib,gefitinib; everolimus,temsirolimus; idelalisib; imatinib; lapatinib; lenvatinib; nilotinib; olaparib; panitumumab; pazopanib; pertuzumab; ramucirumab; regorafenib; ruxolitinib; siltuximab; sorafenib; sunitinib; ta…	bevacizumab,ziv-aflibercept	-1	-1	-1	-0.0213	-0.011	-1
PI3K-Akt signaling pathway: MAPK1	MAPK1	Apoptosis; Cell cycle; Host-virus interaction	NS	1.01	D	NS	NS		NS	NS		NS	NS		NS	NS		NS	NS		NS	NS		-1.03	-1.03		NS	NS		NS	NS		NS	NS		NS	NS		NS	NS		afatinib; anastrozole,aromasin,letrozole; axitinib; bevacizumab,ziv-aflibercept; blinatumomab; cabozantinib; cetuximab; crizotinib; dabrafenib; dasatinib; denileukin diftitox; erlotinib,gefitinib; everolimus,temsirolimus; idelalisib; imatinib; lapatinib; lenvatinib; nilotinib; olaparib; panitumumab; pazopanib; pertuzumab; ramucirumab; regorafenib; ruxolitinib; siltuximab; sorafenib; sunitinib; ta…	bevacizumab,ziv-aflibercept	0.114	-0.0022	-1	0.0777	0.0896	0.0801
PI3K-Akt signaling pathway: MCL1	MCL1	Apoptosis; Differentiation	NS	NS		NS	NS		NS	NS		NS	NS		NS	NS		NS	NS		NS	NS		-1.03	-1.03		NS	-1.01	D	NS	NS		NS	NS		NS	NS		NS	NS		afatinib; anastrozole,aromasin,letrozole; axitinib; bevacizumab,ziv-aflibercept; blinatumomab; cabozantinib; cetuximab; crizotinib; dabrafenib; dasatinib; denileukin diftitox; erlotinib,gefitinib; everolimus,temsirolimus; idelalisib; imatinib; lapatinib; lenvatinib; nilotinib; olaparib; paclitaxel,ixabepilone,docetaxel,cabazitaxel; panitumumab; pazopanib; pertuzumab; ramucirumab; regorafenib; rux…	everolimus,temsirolimus	0.1389	0.0032	0.107	0.0181	-0.018	0.0459
PI3K-Akt signaling pathway: MYB	MYB	Transcription; Transcription regulation	NS	NS		NS	NS		NS	NS		1.02	1.02		NS	NS		NS	NS		NS	NS		NS	NS		NS	NS		NS	NS		NS	NS		NS	NS		-1.02	-1.02		afatinib; anastrozole,aromasin,letrozole; axitinib; bevacizumab,ziv-aflibercept; blinatumomab; cabozantinib; cetuximab; crizotinib; dabrafenib; dasatinib; denileukin diftitox; erlotinib,gefitinib; everolimus,temsirolimus; idelalisib; imatinib; lapatinib; lenvatinib; nilotinib; olaparib; panitumumab; pazopanib; pertuzumab; ramucirumab; regorafenib; ruxolitinib; siltuximab; sorafenib; sunitinib; ta…	idelalisib,cabozantinib,bevacizumab,ziv-aflibercept	0.1157	-0.0716	0.1104	-0.0317	-0.0185	0.0015
PI3K-Akt signaling pathway: MYC	MYC	Transcription; Transcription regulation	NS	NS		NS	NS		NS	NS		NS	NS		NS	NS		NS	NS		NS	NS		NS	NS		NS	NS		1.01	1.01		NS	NS		NS	NS		NS	NS		afatinib; anastrozole,aromasin,letrozole; axitinib; bevacizumab,ziv-aflibercept; blinatumomab; cabozantinib; cetuximab; crizotinib; dabrafenib; dasatinib; denileukin diftitox; erlotinib,gefitinib; everolimus,temsirolimus; idelalisib; imatinib; lapatinib; lenvatinib; nilotinib; olaparib; panitumumab; pazopanib; pertuzumab; ramucirumab; regorafenib; ruxolitinib; siltuximab; sorafenib; sunitinib; ta…	bevacizumab,ziv-aflibercept	0.1829	-0.0582	0.2121	0.0054	0.0755	0.1181
PI3K-Akt signaling pathway: NOS3	NOS3	Oogenesis	NS	NS		NS	NS		NS	NS		NS	NS		NS	NS		NS	NS		NS	NS		NS	NS		NS	-1.02	D	NS	NS		NS	NS		NS	NS		NS	NS		everolimus,temsirolimus	everolimus,temsirolimus	-0.0699	-0.0491	0.0067	0.0762	-0.0317	0.1517
PI3K-Akt signaling pathway: PCK1	PCK1	Gluconeogenesis	1.01	1.01		NS	NS		NS	NS		NS	NS		-1.01	-1.01		NS	NS		NS	NS		NS	NS		NS	NS		NS	NS		NS	NS		NS	NS		NS	NS		afatinib; anastrozole,aromasin,letrozole; axitinib; bevacizumab,ziv-aflibercept; blinatumomab; cabozantinib; cetuximab; crizotinib; dabrafenib; dasatinib; denileukin diftitox; erlotinib,gefitinib; everolimus,temsirolimus; idelalisib; imatinib; lapatinib; lenvatinib; nilotinib; olaparib; panitumumab; pazopanib; pertuzumab; ramucirumab; regorafenib; ruxolitinib; siltuximab; sorafenib; sunitinib; ta…	bevacizumab,ziv-aflibercept	-1	-1	-1	0.0468	-1	0.0009
PI3K-Akt signaling pathway: PKN3	PKN3		NS	NS		NS	NS		NS	NS		NS	NS		NS	NS		1.01	1.01		NS	NS		NS	NS		NS	NS		NS	NS		NS	NS		NS	NS		NS	NS		afatinib; anastrozole,aromasin,letrozole; axitinib; bevacizumab,ziv-aflibercept; blinatumomab; cabozantinib; cetuximab; crizotinib; dabrafenib; dasatinib; denileukin diftitox; erlotinib,gefitinib; imatinib; lapatinib; lenvatinib; nilotinib; panitumumab; pazopanib; pertuzumab; ramucirumab; regorafenib; ruxolitinib; siltuximab; sorafenib; sunitinib; tamoxifen,fulvestrant,raloxifene; trametinib; van…	bevacizumab,ziv-aflibercept	-1	-1	-1	-1	0.1786	-1
PI3K-Akt signaling pathway: PRKCA	PRKCA	Angiogenesis	NS	NS		NS	-1.01	D	NS	NS		NS	NS		1.01	1.01		NS	NS		NS	NS		NS	NS		NS	NS		NS	NS		NS	NS		NS	NS		-1.02	-1.02		afatinib; anastrozole,aromasin,letrozole; axitinib; bevacizumab,ziv-aflibercept; blinatumomab; cabozantinib; cetuximab; crizotinib; dabrafenib; dasatinib; denileukin diftitox; erlotinib,gefitinib; idelalisib; imatinib; lapatinib; lenvatinib; nilotinib; olaparib; panitumumab; pazopanib; pertuzumab; ramucirumab; regorafenib; ruxolitinib; siltuximab; sorafenib; sunitinib; tamoxifen,fulvestrant,ralox…	idelalisib,cabozantinib,bevacizumab,ziv-aflibercept	-1	-1	-1	-0.0046	0.0057	0.0649
PI3K-Akt signaling pathway: RBL2	RBL2	Cell cycle	NS	NS		NS	NS		NS	NS		NS	NS		NS	NS		NS	NS		NS	NS		NS	NS		NS	NS		NS	1.01	D	NS	NS		NS	NS		NS	NS		everolimus,temsirolimus	everolimus,temsirolimus	0.1808	-1	0.2333	-0.0053	0.0433	0.0642
PI3K-Akt signaling pathway: RPS6	RPS6		NS	NS		NS	-1.01	D	NS	NS		-1.01	-1.01		NS	NS		NS	NS		NS	NS		NS	NS		NS	NS		-1.01	-1.01		NS	NS		NS	NS		NS	NS		afatinib; anastrozole,aromasin,letrozole; axitinib; bevacizumab,ziv-aflibercept; blinatumomab; cabozantinib; cetuximab; crizotinib; dabrafenib; dasatinib; denileukin diftitox; erlotinib,gefitinib; everolimus,temsirolimus; idelalisib; imatinib; lapatinib; lenvatinib; nilotinib; olaparib; panitumumab; pazopanib; pertuzumab; ramucirumab; regorafenib; ruxolitinib; siltuximab; sorafenib; sunitinib; ta…	bevacizumab,ziv-aflibercept	0.0228	-0.0585	0.1195	-0.0321	-0.0211	0.1104
PI3K-Akt signaling pathway: RXRA	RXRA	Host-virus interaction	NS	NS		NS	NS		NS	NS		NS	NS		1.01	1.01		NS	NS		NS	NS		NS	NS		NS	NS		NS	NS		NS	NS		NS	NS		NS	NS		afatinib; anastrozole,aromasin,letrozole; axitinib; bevacizumab,ziv-aflibercept; blinatumomab; cabozantinib; cetuximab; crizotinib; dabrafenib; dasatinib; denileukin diftitox; erlotinib,gefitinib; everolimus,temsirolimus; idelalisib; imatinib; lapatinib; lenvatinib; nilotinib; olaparib; panitumumab; pazopanib; pertuzumab; ramucirumab; regorafenib; ruxolitinib; siltuximab; sorafenib; sunitinib; ta…	bevacizumab,ziv-aflibercept	0.0078	0.0635	-1	0.0318	-0.018	-1
PI3K-Akt signaling pathway: TP53	TP53	Necrosis	NS	NS		NS	NS		NS	NS		NS	NS		NS	NS		NS	NS		-1.01	-1.01		-1.01	-1.01		NS	NS		NS	NS		NS	NS		NS	NS		NS	NS		afatinib; anastrozole,aromasin,letrozole; axitinib; bevacizumab,ziv-aflibercept; blinatumomab; cabozantinib; cetuximab; crizotinib; dabrafenib; dasatinib; denileukin diftitox; erlotinib,gefitinib; everolimus,temsirolimus; idelalisib; imatinib; lapatinib; lenvatinib; nilotinib; olaparib; panitumumab; pazopanib; pertuzumab; ramucirumab; regorafenib; ruxolitinib; siltuximab; sorafenib; sunitinib; ta…	bevacizumab,ziv-aflibercept	0.1031	-0.1002	0.1595	-0.0431	0.0721	0.0322
Platelet activation: C02198*	C02198*		NS	NS		NS	NS		NS	NS		-1.05	-1.05		1.03	1.03		NS	NS		NS	NS		NS	NS		NS	NS		-1.04	-1.04		NS	NS		NS	NS		NS	NS		bosutinib; dasatinib; everolimus,temsirolimus; ibrutinib; idelalisib; nilotinib; ruxolitinib	bosutinib	-1	-1	-1	-1	-1	-1
Platelet activation: ITPR1	ITPR1	Calcium channel; Calcium transport; Ligand-gated ion channel	NS	NS		NS	NS		NS	NS		-1.01	-1.01		1.02	1.02		NS	NS		NS	NS		-1.02	-1.02		NS	NS		NS	NS		NS	NS		NS	NS		NS	NS		bosutinib; dasatinib; ibrutinib; idelalisib; ruxolitinib	bosutinib	-1	-1	0.1622	-1	-1	-1
Platelet activation: RHOA*	RHOA*	Cell division; Host-virus interaction	NS	NS		NS	NS		NS	NS		-1	-1		NS	NS		NS	NS		NS	NS		NS	NS		NS	NS		NS	NS		NS	NS		NS	NS		NS	NS		bosutinib; dasatinib; ibrutinib; idelalisib; ruxolitinib	bosutinib	0.1264	-0.0816	0.0446	0.0604	0.1695	0.1173
Prion diseases: CCL5	CCL5	Chemotaxis; Inflammatory response	NS	NS		NS	NS		NS	NS		NS	NS		1.01	1.01		NS	NS		NS	NS		NS	NS		NS	NS		NS	NS		NS	NS		NS	NS		NS	NS		vemurafenib	vemurafenib	0.0296	0.1723	0.02	0.2336	0.1369	0.1559
Progesterone-mediated oocyte maturation: ANAPC10	ANAPC10	Cell cycle; Cell division; Mitosis; Ubl conjugation pathway	1.01	1.01		NS	NS		NS	NS		NS	NS		NS	NS		NS	NS		NS	NS		NS	NS		NS	NS		NS	NS		1.01	1.01		NS	NS		NS	NS		trametinib; vemurafenib	trametinib	0.1802	-1	-1	-1	-1	-1
Progesterone-mediated oocyte maturation: ARAF	ARAF		-1.02	-1.02		NS	NS		NS	NS		NS	NS		NS	NS		NS	NS		NS	NS		NS	NS		NS	NS		NS	NS		NS	NS		NS	NS		NS	NS		cetuximab; sorafenib; trametinib	trametinib	-0.0305	-1	-1	-0.0666	-0.0203	-1
Progesterone-mediated oocyte maturation: CDK1	CDK1	Apoptosis; Cell cycle; Cell division; Mitosis	NS	NS		NS	NS		NS	NS		NS	NS		1.02	1.02		NS	NS		NS	NS		NS	NS		1.02	1.02		NS	NS		NS	NS		NS	NS		NS	NS		trametinib; vemurafenib	trametinib	0.3251	-0.111	0.1418	-0.0196	-0.0195	-0.0014
Progesterone-mediated oocyte maturation: PIK3R5	PIK3R5		NS	NS		NS	NS		NS	NS		NS	NS		NS	NS		NS	NS		NS	NS		-1.04	-1.04		NS	-1.01	D	NS	NS		NS	NS		NS	NS		NS	NS		idelalisib	idelalisib	-1	-1	-1	-1	-1	-1
Progesterone-mediated oocyte maturation: PRKACA	PRKACA	Angiogenesis	NS	NS		NS	NS		NS	NS		NS	NS		-1	-1		NS	NS		NS	NS		NS	NS		NS	NS		NS	NS		NS	NS		NS	NS		NS	NS		everolimus,temsirolimus	everolimus,temsirolimus	0.0818	-1	-1	-1	0.0163	-1
Prolactin signaling pathway: CCND1	CCND1	Cell division; DNA damage	NS	1.04	D	NS	NS		NS	NS		-1.04	-1.04		NS	NS		-1.06	-1.06		NS	NS		NS	NS		-1.04	-1.04		NS	-1.04	D	NS	NS		NS	NS		NS	NS		anastrozole,aromasin,letrozole; cetuximab; dabrafenib; nilotinib; palbociclib; ruxolitinib; sorafenib; tamoxifen,fulvestrant,raloxifene; trametinib; vemurafenib	tamoxifen,fulvestrant,raloxifene	0.2032	-0.0537	-0.0067	-0.0207	0.0699	0.0906
Prolactin signaling pathway: CCND1*	CCND1*	Cell division; DNA damage	NS	NS		NS	NS		NS	NS		NS	NS		NS	1	D	NS	NS		NS	NS		1.02	1.02		NS	NS		NS	NS		NS	NS		NS	NS		NS	NS		anastrozole,aromasin,letrozole; bosutinib; cetuximab; dabrafenib; dasatinib; everolimus,temsirolimus; idelalisib; palbociclib; ruxolitinib; sorafenib; tamoxifen,fulvestrant,raloxifene; trametinib; vemurafenib	bosutinib	0.2032	-0.0537	-0.0067	-0.0207	0.0699	0.0906
Prolactin signaling pathway: CCND1**	CCND1**	Cell division; DNA damage	NS	NS		NS	NS		NS	NS		NS	NS		NS	NS		NS	NS		NS	NS		NS	NS		NS	NS		NS	1.02	D	NS	NS		NS	NS		NS	NS		denosumab	denosumab	0.2032	-0.0537	-0.0067	-0.0207	0.0699	0.0906
Prolactin signaling pathway: CCND2	CCND2	Cell cycle; Cell division	NS	NS		NS	NS		NS	NS		-1.05	-1.03	D	-1.02	-1.02		NS	-1.05	D	NS	NS		NS	NS		-1.04	-1.04		NS	-1.04	D	NS	NS		NS	NS		NS	NS		palbociclib; ruxolitinib	palbociclib	0.1976	-0.0378	-1	-0.0322	0.0593	0.0812
Prolactin signaling pathway: CSN2	CSN2		1.05	1.05		NS	NS		NS	NS		-1.04	-1.03	D	NS	NS		-1.05	-1.04	D	NS	NS		1.05	1.06	D	-1.03	-1.03		NS	NS		NS	NS		NS	NS		NS	NS		ruxolitinib	ruxolitinib	0.0533	-1	-1	-1	-0.0338	-1
Prolactin signaling pathway: ELF5	ELF5	Transcription; Transcription regulation	1.08	1.09	D	NS	NS		NS	NS		-1.07	-1.05	D	NS	NS		NS	NS		NS	NS		NS	NS		-1.06	-1.06		NS	NS		NS	1.06	D	NS	NS		NS	NS		ruxolitinib	ruxolitinib	0.0355	-1	-1	-1	0.0997	0.0309
Prolactin signaling pathway: ESR1	ESR1	Transcription; Transcription regulation	NS	1.04	D	NS	NS		NS	NS		-1.04	-1.03	D	NS	NS		-1.06	-1.06		NS	NS		NS	1.04	D	-1.05	-1.05		-1.04	-1.04		NS	NS		NS	NS		NS	NS		ruxolitinib; tamoxifen,fulvestrant,raloxifene	ruxolitinib	0.0219	-0.0759	-1	-0.0437	0.0249	0.0459
Prolactin signaling pathway: GALT	GALT	Galactose metabolism	NS	NS		NS	NS		NS	NS		-1.01	-1.01		-1.01	-1.01		NS	NS		NS	NS		-1.01	-1.01		NS	NS		NS	NS		NS	NS		NS	NS		NS	NS		bosutinib; dasatinib; everolimus,temsirolimus; idelalisib; ruxolitinib	bosutinib	0.023	0.1835	0.0497	0.0959	0.0194	-0.0151
Prolactin signaling pathway: INS	INS	Glucose metabolism	NS	NS		NS	NS		NS	NS		-1.05	-1.03	D	NS	NS		-1.04	-1.04		NS	NS		NS	NS		-1.04	-1.04		-1.04	-1.04		NS	NS		NS	NS		NS	NS		ruxolitinib	ruxolitinib	0.0085	-0.0222	-0.047	0.0122	-0.1191	-0.0037
Prolactin signaling pathway: IRF1	IRF1	Antiviral defense	NS	NS		NS	NS		NS	NS		-1.05	-1.03	D	NS	NS		-1.05	-1.04	D	NS	NS		NS	NS		-1.03	-1.03		-1.05	-1.05		NS	NS		NS	NS		NS	NS		ruxolitinib	ruxolitinib	0.0912	0.1177	0.102	0.1192	0	0.0407
Prolactin signaling pathway: LHCGR	LHCGR		1.05	1.05		NS	NS		NS	NS		-1.04	-1.03	D	-1.04	-1.04		NS	NS		NS	NS		NS	NS		-1.05	-1.05		-1.05	-1.05		NS	NS		NS	NS		NS	NS		ruxolitinib	ruxolitinib	0.0384	-0.044	-1	-1	-0.0057	0.1
Prolactin signaling pathway: PRLR**	PRLR**		1.08	1.08		NS	NS		NS	NS		-1.07	-1.05	D	NS	NS		-1.08	-1.08		NS	NS		NS	NS		-1.07	-1.07		-1.07	-1.07		NS	NS		NS	NS		NS	NS		ruxolitinib	ruxolitinib	-0.0143	0.0149	-1	0.0073	-0.0195	0.0603
Prolactin signaling pathway: SLC2A2	SLC2A2	Sugar transport	NS	1.04	D	NS	NS		NS	NS		-1.04	NS	D	-1.06	-1.06		NS	NS		NS	NS		NS	NS		NS	NS		-1.04	-1.04		NS	NS		NS	NS		NS	NS		ruxolitinib	ruxolitinib	-1	-1	-1	-0.011	-1	-1
Prolactin signaling pathway: TH	TH	Catecholamine biosynthesis; Neurotransmitter biosynthesis	NS	NS		NS	NS		NS	NS		-1.07	-1.06	D	NS	NS		NS	NS		NS	NS		NS	NS		-1.05	-1.05		-1.07	-1.06	D	NS	NS		NS	NS		NS	NS		ruxolitinib	ruxolitinib	0.0472	0.1784	-0.0337	0.1091	-0.0699	0.0177
Prolactin signaling pathway: TNFSF11	TNFSF11	Differentiation	NS	NS		NS	NS		NS	NS		-1.04	-1.04		-1.03	-1.03		NS	-1.05	D	NS	NS		NS	NS		NS	-1.04	D	-1.04	-1.04		NS	1.05	D	NS	NS		NS	NS		denosumab; ruxolitinib	ruxolitinib	-1	0.0196	-1	0.0274	0.0381	-1
Prostate cancer: BAD	BAD	Apoptosis	NS	1.01	D	NS	NS		NS	NS		NS	NS		NS	NS		NS	NS		NS	NS		NS	NS		NS	NS		-1.01	-1.01		NS	NS		NS	NS		NS	NS		afatinib; anastrozole,aromasin,letrozole; axitinib; cetuximab; erlotinib,gefitinib; everolimus,temsirolimus; idelalisib; imatinib; lapatinib; nilotinib; panitumumab; pazopanib; pertuzumab; sorafenib; sunitinib; tamoxifen,fulvestrant,raloxifene; trastuzumab,ado-trastuzumab emtansine; vandetanib	idelalisib	0.0449	-0.0561	-0.0086	-0.0115	0.0134	-0.0177
Prostate cancer: CASP9	CASP9	Apoptosis	NS	NS		NS	NS		NS	NS		NS	NS		NS	NS		NS	NS		NS	NS		NS	NS		NS	NS		-1.01	-1.01		NS	NS		NS	NS		NS	NS		afatinib; anastrozole,aromasin,letrozole; axitinib; cetuximab; erlotinib,gefitinib; everolimus,temsirolimus; idelalisib; imatinib; lapatinib; nilotinib; panitumumab; pazopanib; pertuzumab; sorafenib; sunitinib; tamoxifen,fulvestrant,raloxifene; trastuzumab,ado-trastuzumab emtansine; vandetanib	idelalisib	0.1157	-0.0322	-1	0.0457	0.0068	0.0873
Prostate cancer: CCND1	CCND1	Cell division; DNA damage	NS	NS		NS	NS		NS	NS		NS	NS		NS	NS		NS	NS		-1.01	-1.01		1.03	1.02	D	NS	NS		NS	NS		NS	NS		NS	NS		NS	NS		afatinib; axitinib; cetuximab; erlotinib,gefitinib; everolimus,temsirolimus; idelalisib; imatinib; lapatinib; nilotinib; panitumumab; pazopanib; pertuzumab; sorafenib; sunitinib; trastuzumab,ado-trastuzumab emtansine; vandetanib	idelalisib	0.2032	-0.0537	-0.0067	-0.0207	0.0699	0.0906
Prostate cancer: CDKN1A	CDKN1A	Cell cycle	-1.01	-1.01		NS	NS		NS	1.01	D	NS	NS		-1.01	-1.01		NS	NS		NS	NS		NS	NS		NS	NS		-1.01	-1.01		NS	NS		NS	NS		NS	1	D	afatinib; anastrozole,aromasin,letrozole; axitinib; cetuximab; erlotinib,gefitinib; everolimus,temsirolimus; idelalisib; imatinib; lapatinib; nilotinib; palbociclib; panitumumab; pazopanib; pertuzumab; sorafenib; sunitinib; tamoxifen,fulvestrant,raloxifene; trastuzumab,ado-trastuzumab emtansine; vandetanib	palbociclib	0.3183	-0.0407	0.2931	0.0743	0.0067	0.0673
Prostate cancer: CDKN1B	CDKN1B	Cell cycle	NS	NS		1.01	1.01		NS	1.01	D	1.01	1.01		NS	NS		NS	NS		NS	NS		NS	NS		NS	NS		NS	-1	D	NS	NS		NS	NS		NS	1	D	afatinib; anastrozole,aromasin,letrozole; axitinib; cetuximab; erlotinib,gefitinib; everolimus,temsirolimus; idelalisib; imatinib; lapatinib; nilotinib; palbociclib; panitumumab; pazopanib; pertuzumab; sorafenib; sunitinib; tamoxifen,fulvestrant,raloxifene; trastuzumab,ado-trastuzumab emtansine; vandetanib	palbociclib	0.2761	-0.0538	0.1689	-0.0271	-0.0381	0.0467
Prostate cancer: FOXO1	FOXO1	Autophagy	NS	NS		NS	NS		NS	NS		NS	NS		NS	1.01	D	NS	NS		NS	NS		NS	NS		NS	NS		NS	NS		NS	NS		NS	NS		NS	NS		afatinib; cetuximab; erlotinib,gefitinib; idelalisib; lapatinib; panitumumab; pertuzumab; vandetanib	idelalisib	0.151	0.0191	0.1356	0.121	0.019	0.0867
Prostate cancer: KLK3	KLK3	Fibrinolysis	1.1	1.1		NS	NS		NS	NS		NS	NS		NS	NS		NS	NS		NS	NS		NS	NS		NS	NS		NS	NS		NS	NS		NS	NS		NS	NS		afatinib; anastrozole,aromasin,letrozole; axitinib; cetuximab; dabrafenib; enzalutamide,flutamide; erlotinib,gefitinib; imatinib; lapatinib; nilotinib; panitumumab; pazopanib; pertuzumab; sorafenib; sunitinib; tamoxifen,fulvestrant,raloxifene; trametinib; trastuzumab,ado-trastuzumab emtansine; vandetanib; vemurafenib	sunitinib	-0.0105	-1	-1	-0.0466	0.0745	0.0861
Prostate cancer: MTOR	MTOR		NS	NS		NS	NS		-1.03	-1.03		NS	NS		NS	NS		NS	NS		NS	NS		NS	NS		NS	NS		NS	NS		NS	NS		NS	NS		-1.01	-1.01		afatinib; anastrozole,aromasin,letrozole; axitinib; cetuximab; erlotinib,gefitinib; everolimus,temsirolimus; idelalisib; imatinib; lapatinib; nilotinib; panitumumab; pazopanib; pertuzumab; sorafenib; sunitinib; tamoxifen,fulvestrant,raloxifene; trastuzumab,ado-trastuzumab emtansine; vandetanib	idelalisib	0.1021	0.0396	0.1788	0.0707	0.0741	0.1911
Prostate cancer: NFKBIA	NFKBIA	Host-virus interaction	NS	NS		NS	NS		NS	NS		NS	NS		-1.01	-1.01		NS	NS		NS	NS		NS	NS		NS	NS		NS	NS		NS	NS		NS	NS		NS	NS		afatinib; anastrozole,aromasin,letrozole; axitinib; cetuximab; erlotinib,gefitinib; everolimus,temsirolimus; idelalisib; imatinib; lapatinib; nilotinib; panitumumab; pazopanib; pertuzumab; sorafenib; sunitinib; tamoxifen,fulvestrant,raloxifene; trastuzumab,ado-trastuzumab emtansine; vandetanib	idelalisib	0.0179	0.0864	-1	0.1326	0.0549	0.0139
Prostate cancer: RB1	RB1	Cell cycle; Host-virus interaction	NS	1.01	D	1.01	NS	D	NS	NS		NS	1.01	D	NS	NS		NS	-1.01	D	NS	NS		NS	NS		1.01	1.01		1.01	NS	D	NS	NS		NS	NS		NS	NS		palbociclib	palbociclib	0.1462	-0.0542	0.151	0.0206	0.0233	0.0554
Prostate cancer: TP53	TP53	Necrosis	NS	NS		NS	NS		NS	NS		NS	NS		NS	NS		NS	NS		NS	NS		-1.02	-1.01	D	NS	NS		NS	NS		NS	NS		NS	NS		NS	NS		afatinib; anastrozole,aromasin,letrozole; axitinib; cetuximab; erlotinib,gefitinib; everolimus,temsirolimus; idelalisib; imatinib; lapatinib; nilotinib; panitumumab; pazopanib; pertuzumab; sorafenib; sunitinib; tamoxifen,fulvestrant,raloxifene; trastuzumab,ado-trastuzumab emtansine; vandetanib	idelalisib	0.1031	-0.1002	0.1595	-0.0431	0.0721	0.0322
Proteoglycans in cancer: AKT3	AKT3		NS	NS		NS	NS		NS	NS		-1.01	-1.01		NS	NS		NS	NS		NS	NS		NS	NS		-1.02	-1.02		NS	NS		NS	NS		NS	NS		NS	NS		everolimus,temsirolimus; idelalisib	idelalisib	0.0842	-0.0016	0.1182	0.0058	0.101	0.1486
Proteoglycans in cancer: AKT3*	AKT3*		NS	NS		NS	NS		NS	NS		NS	NS		NS	NS		NS	NS		NS	NS		NS	NS		NS	-1.02	D	NS	NS		NS	NS		NS	-1.02	D	NS	-1.02	D	cabozantinib; crizotinib; erlotinib,gefitinib; everolimus,temsirolimus; idelalisib	erlotinib,gefitinib,cabozantinib	0.0842	-0.0016	0.1182	0.0058	0.101	0.1486
Proteoglycans in cancer: CASP3	CASP3	Apoptosis	NS	NS		NS	NS		NS	NS		NS	1	D	1.03	1.01	D	NS	NS		NS	NS		NS	NS		-1.03	NS	D	NS	NS		NS	NS		NS	NS		NS	NS		afatinib; cetuximab; erlotinib,gefitinib; lapatinib; panitumumab; pertuzumab; vandetanib	vandetanib	0.0678	-0.0627	0.1151	0.0549	-1	0.0794
Proteoglycans in cancer: CCND1	CCND1	Cell division; DNA damage	NS	NS		NS	NS		NS	NS		NS	NS		NS	1.01	D	NS	NS		NS	NS		1.03	NS	D	-1.02	-1.01	D	NS	NS		NS	-1.02	D	NS	NS		NS	NS		anastrozole,aromasin,letrozole; palbociclib; tamoxifen,fulvestrant,raloxifene	palbociclib,anastrozole,aromasin,letrozole,tamoxifen,fulvestrant,raloxifene	0.2032	-0.0537	-0.0067	-0.0207	0.0699	0.0906
Proteoglycans in cancer: CD63	CD63	Protein transport	NS	NS		NS	NS		NS	NS		NS	NS		NS	NS		NS	NS		NS	NS		NS	NS		-1.02	NS	D	NS	-1	D	NS	NS		NS	NS		NS	NS		afatinib; cetuximab; erlotinib,gefitinib; lapatinib; panitumumab; pertuzumab; vandetanib	vandetanib	0.0471	-0.0097	-1	0.0147	0.0563	0.0735
Proteoglycans in cancer: CDKN1A	CDKN1A	Cell cycle	NS	NS		NS	-1.01	D	NS	NS		NS	-1.01	D	NS	-1.01	D	NS	NS		NS	NS		NS	NS		NS	-1.01	D	NS	NS		NS	NS		NS	NS		NS	NS		afatinib; cabozantinib; crizotinib; erlotinib,gefitinib; lapatinib; palbociclib; pertuzumab; trastuzumab,ado-trastuzumab emtansine	cabozantinib	0.3183	-0.0407	0.2931	0.0743	0.0067	0.0673
Proteoglycans in cancer: CDKN1A*	CDKN1A*	Cell cycle	NS	NS		-1.01	-1.01		NS	NS		NS	NS		NS	-1.01	D	NS	NS		NS	NS		NS	NS		-1.04	-1.01	D	NS	NS		NS	NS		NS	NS		NS	NS		afatinib; cetuximab; erlotinib,gefitinib; lapatinib; palbociclib; panitumumab; pertuzumab; vandetanib	cetuximab,lapatinib,vandetanib	0.3183	-0.0407	0.2931	0.0743	0.0067	0.0673
Proteoglycans in cancer: CTNNB1	CTNNB1	Neurogenesis; Wnt signaling pathway	1.03	1.03		NS	NS		-1.05	-1.05		NS	NS		NS	NS		NS	NS		NS	NS		NS	NS		NS	NS		NS	NS		NS	NS		NS	NS		NS	NS		erlotinib,gefitinib; idelalisib	idelalisib	-0.0014	-0.0766	-1	-0.0723	0.0656	0.0441
Proteoglycans in cancer: CTNNB1**	CTNNB1**	Neurogenesis; Wnt signaling pathway	NS	NS		NS	NS		NS	NS		NS	1.03	D	NS	NS		-1.04	NS	D	NS	NS		NS	NS		-1.02	NS	D	NS	NS		NS	NS		NS	NS		NS	NS		erlotinib,gefitinib; idelalisib	idelalisib	-0.0014	-0.0766	-1	-0.0723	0.0656	0.0441
Proteoglycans in cancer: CTTN	CTTN	Endocytosis	NS	NS		NS	NS		NS	NS		NS	NS		-1.01	NS	D	NS	NS		NS	NS		NS	NS		NS	NS		1.01	1.01		NS	NS		NS	NS		NS	NS		bosutinib; dasatinib	bosutinib	0.0778	-1	-1	-0.021	0.219	0.0885
Proteoglycans in cancer: HSPB2	HSPB2	Stress response	-1.03	-1.03		NS	NS		NS	NS		NS	NS		1.02	1.01	D	NS	NS		NS	NS		NS	NS		NS	NS		NS	NS		NS	NS		NS	NS		NS	NS		nilotinib	nilotinib	-1	-1	-1	0.072	-1	0.0628
Proteoglycans in cancer: KDR	KDR	Angiogenesis	NS	NS		NS	NS		NS	NS		NS	1.01	D	NS	NS		NS	NS		NS	NS		NS	-1.02	D	NS	-1.02	D	NS	NS		NS	NS		NS	NS		NS	NS		axitinib; bevacizumab,ziv-aflibercept; cabozantinib; lenvatinib; pazopanib; ramucirumab; regorafenib; sorafenib; sunitinib; vandetanib	bevacizumab,ziv-aflibercept	-0.0256	-0.0698	0.0348	0.018	0.059	0.4195
Proteoglycans in cancer: KDR*	KDR*	Angiogenesis	NS	NS		NS	NS		NS	NS		NS	NS		NS	NS		NS	NS		NS	NS		NS	1	D	-1.01	NS	D	-1.01	NS	D	NS	NS		NS	NS		NS	NS		axitinib; cabozantinib; lenvatinib; pazopanib; ramucirumab; regorafenib; sorafenib; sunitinib; vandetanib	cabozantinib	-0.0256	-0.0698	0.0348	0.018	0.059	0.4195
Proteoglycans in cancer: KDR**	KDR**	Angiogenesis	NS	-1.01	D	NS	NS		NS	NS		NS	-1	D	NS	NS		NS	1.01	D	NS	NS		NS	NS		-1.02	-1.01	D	-1.01	-1.01		NS	NS		NS	NS		NS	NS		axitinib; bevacizumab,ziv-aflibercept; cabozantinib; crizotinib; erlotinib,gefitinib; lenvatinib; pazopanib; ramucirumab; regorafenib; sorafenib; sunitinib; vandetanib	bevacizumab,ziv-aflibercept	-0.0256	-0.0698	0.0348	0.018	0.059	0.4195
Proteoglycans in cancer: MAPK1*	MAPK1*	Apoptosis; Cell cycle; Host-virus interaction	NS	1.01	D	NS	NS		NS	NS		NS	NS		NS	1.01	D	NS	NS		NS	NS		NS	-1.01	D	NS	NS		NS	NS		NS	NS		NS	NS		NS	NS		afatinib; cetuximab; lapatinib; pertuzumab; trastuzumab,ado-trastuzumab emtansine	lapatinib	0.114	-0.0022	-1	0.0777	0.0896	0.0801
Proteoglycans in cancer: MAPK1****	MAPK1****	Apoptosis; Cell cycle; Host-virus interaction	NS	NS		NS	NS		NS	NS		NS	NS		NS	NS		-1.04	-1.04		NS	NS		NS	NS		NS	NS		1.03	1.03		NS	NS		NS	NS		NS	NS		anastrozole,aromasin,letrozole; cetuximab; dabrafenib; pazopanib; sorafenib; tamoxifen,fulvestrant,raloxifene; trametinib; vemurafenib	trametinib	0.114	-0.0022	-1	0.0777	0.0896	0.0801
Proteoglycans in cancer: MAPK1******	MAPK1******	Apoptosis; Cell cycle; Host-virus interaction	NS	-1.04	D	NS	NS		NS	NS		NS	NS		NS	NS		NS	NS		NS	NS		NS	NS		-1.02	-1.03	D	1.03	1.04	D	NS	NS		NS	NS		NS	NS		afatinib; anastrozole,aromasin,letrozole; cetuximab; erlotinib,gefitinib; lapatinib; panitumumab; pazopanib; pertuzumab; sorafenib; tamoxifen,fulvestrant,raloxifene; vandetanib	sorafenib	0.114	-0.0022	-1	0.0777	0.0896	0.0801
Proteoglycans in cancer: PDCD4	PDCD4	Apoptosis	NS	NS		NS	NS		NS	NS		-1.01	-1.01		NS	NS		NS	NS		NS	NS		NS	NS		NS	NS		NS	NS		NS	NS		NS	NS		NS	NS		afatinib; cabozantinib; cetuximab; crizotinib; erlotinib,gefitinib; lapatinib; panitumumab; pertuzumab; trastuzumab,ado-trastuzumab emtansine; vandetanib	cabozantinib	0.1056	-0.0363	-1	0.0942	0.1715	0.1011
Proteoglycans in cancer: PRKCA*	PRKCA*	Angiogenesis	-1.04	-1.03	D	NS	NS		NS	NS		NS	NS		NS	1.01	D	-1.04	NS	D	NS	NS		NS	NS		NS	NS		NS	NS		NS	NS		NS	NS		NS	NS		anastrozole,aromasin,letrozole; pazopanib; sorafenib; tamoxifen,fulvestrant,raloxifene	sorafenib	-1	-1	-1	-0.0046	0.0057	0.0649
Proteoglycans in cancer: RAC1*	RAC1*		-1.01	-1.02	D	NS	NS		NS	NS		NS	NS		NS	NS		NS	NS		NS	NS		NS	NS		NS	NS		NS	NS		NS	NS		NS	NS		1.01	NS	D	afatinib; lapatinib; pertuzumab; trastuzumab,ado-trastuzumab emtansine	lapatinib	0.1419	-0.054	0.1348	0.1186	0.194	0.1327
Proteoglycans in cancer: VEGFA*	VEGFA*	Angiogenesis	NS	NS		NS	NS		NS	NS		NS	1.01	D	-1.02	-1.02		-1.03	-1.04	D	NS	NS		NS	NS		NS	1.01	D	NS	NS		-1.02	-1.03	D	NS	NS		NS	NS		afatinib; bevacizumab,ziv-aflibercept; cabozantinib; crizotinib; erlotinib,gefitinib; idelalisib; lapatinib; pertuzumab; trastuzumab,ado-trastuzumab emtansine	cabozantinib	0.0054	-0.0417	0.0135	0.0736	0.1038	0.3233
Rap1 signaling pathway: ACTB	ACTB		NS	NS		NS	NS		NS	NS		NS	NS		1.01	1.01		1.03	1.03		NS	NS		NS	NS		NS	NS		NS	NS		-1.02	-1.02		NS	NS		NS	NS		afatinib; anastrozole,aromasin,letrozole; axitinib; bevacizumab,ziv-aflibercept; bosutinib; cabozantinib; cetuximab; crizotinib; dabrafenib; dasatinib; erlotinib,gefitinib; idelalisib; imatinib; lapatinib; lenvatinib; nilotinib; panitumumab; pazopanib; pertuzumab; ramucirumab; regorafenib; ruxolitinib; sorafenib; sunitinib; tamoxifen,fulvestrant,raloxifene; vandetanib; vemurafenib	cabozantinib,bevacizumab,ziv-aflibercept	-0.0269	-0.0333	-1	-0.0273	0.0072	-0.0292
Rap1 signaling pathway: AKT3	AKT3		NS	NS		NS	NS		NS	NS		NS	NS		1.01	1.01		NS	NS		NS	NS		NS	NS		1.02	1.02		NS	NS		NS	-1.02	D	NS	NS		NS	NS		afatinib; anastrozole,aromasin,letrozole; axitinib; bevacizumab,ziv-aflibercept; bosutinib; cabozantinib; cetuximab; crizotinib; dabrafenib; dasatinib; erlotinib,gefitinib; everolimus,temsirolimus; imatinib; lapatinib; lenvatinib; nilotinib; panitumumab; pazopanib; pertuzumab; ramucirumab; regorafenib; ruxolitinib; sorafenib; sunitinib; tamoxifen,fulvestrant,raloxifene; vandetanib; vemurafenib	everolimus,temsirolimus	0.0842	-0.0016	0.1182	0.0058	0.101	0.1486
Rap1 signaling pathway: CDH1	CDH1	Cell adhesion; Cell division; DNA damage; DNA repair; Mitosis	NS	NS		NS	NS		NS	NS		NS	NS		NS	NS		NS	NS		NS	NS		NS	-1.04	D	NS	NS		NS	NS		NS	NS		NS	NS		NS	NS		erlotinib,gefitinib; idelalisib	idelalisib	0.157	-0.0844	0.0633	-0.0486	0.1299	0.0447
Rap1 signaling pathway: ITGA2B	ITGA2B	Cell adhesion	NS	NS		NS	NS		NS	NS		NS	NS		1.03	1.03		NS	NS		NS	NS		NS	NS		NS	NS		NS	NS		NS	NS		NS	NS		NS	NS		afatinib; anastrozole,aromasin,letrozole; axitinib; bevacizumab,ziv-aflibercept; bosutinib; cabozantinib; cetuximab; crizotinib; dabrafenib; dasatinib; erlotinib,gefitinib; idelalisib; imatinib; lapatinib; lenvatinib; nilotinib; panitumumab; pazopanib; pertuzumab; ramucirumab; regorafenib; ruxolitinib; sorafenib; sunitinib; tamoxifen,fulvestrant,raloxifene; vandetanib; vemurafenib	bevacizumab,ziv-aflibercept	-1	-1	-1	0.0165	-1	0.086
Rap1 signaling pathway: ITGAL	ITGAL	Cell adhesion	NS	NS		NS	NS		NS	NS		NS	NS		NS	NS		1.03	1.03		NS	NS		NS	NS		NS	NS		NS	NS		NS	NS		NS	NS		NS	NS		afatinib; anastrozole,aromasin,letrozole; axitinib; bevacizumab,ziv-aflibercept; bosutinib; cabozantinib; cetuximab; crizotinib; dabrafenib; dasatinib; erlotinib,gefitinib; idelalisib; imatinib; lapatinib; lenvatinib; nilotinib; panitumumab; pazopanib; pertuzumab; ramucirumab; regorafenib; ruxolitinib; sorafenib; sunitinib; tamoxifen,fulvestrant,raloxifene; vandetanib; vemurafenib	bevacizumab,ziv-aflibercept	0.0531	0.0869	-1	0.1119	-1	-1
Rap1 signaling pathway: MAPK1	MAPK1	Apoptosis; Cell cycle; Host-virus interaction	1.02	1.02		NS	NS		NS	NS		NS	NS		NS	NS		NS	NS		NS	NS		NS	NS		NS	NS		NS	NS		NS	NS		NS	NS		NS	NS		afatinib; anastrozole,aromasin,letrozole; axitinib; bevacizumab,ziv-aflibercept; bosutinib; cabozantinib; cetuximab; crizotinib; dabrafenib; dasatinib; erlotinib,gefitinib; idelalisib; imatinib; lapatinib; lenvatinib; nilotinib; panitumumab; pazopanib; pertuzumab; ramucirumab; regorafenib; ruxolitinib; sorafenib; sunitinib; tamoxifen,fulvestrant,raloxifene; trametinib; vandetanib; vemurafenib	cabozantinib,bosutinib,bevacizumab,ziv-aflibercept	0.114	-0.0022	-1	0.0777	0.0896	0.0801
Rap1 signaling pathway: MAPK14	MAPK14	Stress response	NS	NS		NS	NS		NS	NS		NS	NS		NS	NS		1.04	1.04		NS	NS		NS	NS		NS	NS		NS	NS		-1.02	-1.02		NS	NS		NS	NS		afatinib; anastrozole,aromasin,letrozole; axitinib; bevacizumab,ziv-aflibercept; bosutinib; cabozantinib; cetuximab; crizotinib; dabrafenib; dasatinib; erlotinib,gefitinib; idelalisib; imatinib; lapatinib; lenvatinib; nilotinib; panitumumab; pazopanib; pertuzumab; ramucirumab; regorafenib; ruxolitinib; sorafenib; sunitinib; tamoxifen,fulvestrant,raloxifene; vandetanib; vemurafenib	cabozantinib,bosutinib,bevacizumab,ziv-aflibercept	0.063	0.0329	-1	0.0923	0.0527	0.1431
Rap1 signaling pathway: PLCE1	PLCE1	Lipid degradation	NS	NS		-1.01	-1.01		NS	NS		NS	NS		1.02	1.02		NS	NS		NS	NS		-1.02	-1.02		NS	NS		NS	NS		NS	NS		NS	NS		NS	NS		afatinib; anastrozole,aromasin,letrozole; axitinib; bevacizumab,ziv-aflibercept; bosutinib; cabozantinib; cetuximab; crizotinib; dabrafenib; dasatinib; erlotinib,gefitinib; idelalisib; imatinib; lapatinib; lenvatinib; nilotinib; panitumumab; pazopanib; pertuzumab; ramucirumab; regorafenib; ruxolitinib; sorafenib; sunitinib; tamoxifen,fulvestrant,raloxifene; trametinib; vandetanib; vemurafenib	bevacizumab,ziv-aflibercept	0.0241	-1	-1	-0.0133	0.1006	0.115
Rap1 signaling pathway: PRKCI PARD6A PARD3	PRKCI PARD6A PARD3	Cell division	NS	NS		NS	NS		NS	NS		NS	NS		NS	NS		1.03	1.03		NS	NS		NS	NS		NS	NS		NS	NS		NS	-1.03	D	NS	NS		NS	NS		afatinib; anastrozole,aromasin,letrozole; axitinib; bevacizumab,ziv-aflibercept; bosutinib; cabozantinib; cetuximab; crizotinib; dabrafenib; dasatinib; erlotinib,gefitinib; idelalisib; imatinib; lapatinib; lenvatinib; nilotinib; panitumumab; pazopanib; pertuzumab; ramucirumab; regorafenib; ruxolitinib; sorafenib; sunitinib; tamoxifen,fulvestrant,raloxifene; vandetanib; vemurafenib	dasatinib,bosutinib	-1	-1	-1	-1	-1	-1
Rap1 signaling pathway: RAC1	RAC1		NS	NS		NS	NS		NS	NS		NS	NS		NS	NS		NS	NS		NS	NS		NS	NS		NS	NS		-1.01	-1.01		NS	NS		NS	NS		NS	NS		afatinib; anastrozole,aromasin,letrozole; axitinib; bevacizumab,ziv-aflibercept; bosutinib; cabozantinib; cetuximab; crizotinib; dabrafenib; dasatinib; erlotinib,gefitinib; idelalisib; imatinib; lapatinib; lenvatinib; nilotinib; panitumumab; pazopanib; pertuzumab; ramucirumab; regorafenib; ruxolitinib; sorafenib; sunitinib; tamoxifen,fulvestrant,raloxifene; vandetanib; vemurafenib	bevacizumab,ziv-aflibercept	0.1419	-0.054	0.1348	0.1186	0.194	0.1327
Rap1 signaling pathway: RALA	RALA	Exocytosis	NS	NS		NS	NS		NS	NS		NS	NS		-1.01	-1.01		NS	NS		NS	NS		-1.01	-1.01		NS	NS		NS	NS		NS	NS		NS	NS		NS	NS		afatinib; anastrozole,aromasin,letrozole; axitinib; bevacizumab,ziv-aflibercept; bosutinib; cabozantinib; cetuximab; crizotinib; dabrafenib; dasatinib; erlotinib,gefitinib; idelalisib; imatinib; lapatinib; lenvatinib; nilotinib; panitumumab; pazopanib; pertuzumab; ramucirumab; regorafenib; ruxolitinib; sorafenib; sunitinib; tamoxifen,fulvestrant,raloxifene; vandetanib; vemurafenib	bevacizumab,ziv-aflibercept	0.0582	-1	0.0657	-0.0668	0.1302	-1
Rap1 signaling pathway: THBS1	THBS1	Unfolded protein response	NS	NS		NS	NS		NS	NS		NS	NS		1.01	1.01		NS	NS		NS	NS		NS	NS		-1.01	-1.01		NS	NS		NS	NS		NS	NS		NS	NS		afatinib; anastrozole,aromasin,letrozole; axitinib; bevacizumab,ziv-aflibercept; bosutinib; cabozantinib; cetuximab; crizotinib; dabrafenib; dasatinib; erlotinib,gefitinib; idelalisib; imatinib; lapatinib; lenvatinib; nilotinib; panitumumab; pazopanib; pertuzumab; ramucirumab; regorafenib; ruxolitinib; sorafenib; sunitinib; tamoxifen,fulvestrant,raloxifene; vandetanib; vemurafenib	bevacizumab,ziv-aflibercept	0.0958	-1	-1	0.0475	0.1089	0.2106
Ras signaling pathway: ABL1	ABL1	Autophagy; Endocytosis	-1.02	-1.02		NS	NS		NS	NS		-1.02	-1.02		NS	NS		NS	NS		-1.01	-1.01		NS	NS		NS	NS		1.02	1.02		NS	NS		NS	NS		NS	NS		afatinib; anastrozole,aromasin,letrozole; axitinib; bevacizumab,ziv-aflibercept; bosutinib; cabozantinib; cetuximab; crizotinib; dabrafenib; dasatinib; erlotinib,gefitinib; idelalisib; imatinib; lapatinib; lenvatinib; nilotinib; panitumumab; pazopanib; pertuzumab; ponatinib; ramucirumab; regorafenib; sorafenib; sunitinib; tamoxifen,fulvestrant,raloxifene; trametinib; vandetanib; vemurafenib	bevacizumab,ziv-aflibercept	0.0202	-0.1246	0.0122	-0.0129	-0.1443	0.0283
Ras signaling pathway: BRAP*	BRAP*	Ubl conjugation pathway	NS	NS		NS	NS		NS	NS		NS	NS		NS	NS		NS	NS		NS	NS		NS	NS		NS	NS		NS	NS		NS	NS		1.01	1.01		NS	NS		dabrafenib; vemurafenib	vemurafenib,dabrafenib	0.0933	0.047	-1	0.1238	-1	-1
Ras signaling pathway: C01245	C01245		NS	NS		NS	-1.01	D	NS	NS		NS	NS		1.02	1.02		NS	NS		NS	NS		-1.04	-1.04		NS	NS		NS	NS		NS	NS		NS	NS		NS	NS		afatinib; anastrozole,aromasin,letrozole; axitinib; bevacizumab,ziv-aflibercept; cabozantinib; cetuximab; crizotinib; dabrafenib; dasatinib; erlotinib,gefitinib; idelalisib; imatinib; lapatinib; lenvatinib; nilotinib; panitumumab; pazopanib; pertuzumab; ramucirumab; regorafenib; sorafenib; sunitinib; tamoxifen,fulvestrant,raloxifene; trametinib; vandetanib; vemurafenib	bevacizumab,ziv-aflibercept	-1	-1	-1	-1	-1	-1
Ras signaling pathway: ELK1	ELK1	Transcription; Transcription regulation	1.02	1.02		NS	NS		NS	NS		NS	NS		NS	1.01	D	NS	NS		NS	NS		-1.02	-1.02		NS	NS		NS	NS		NS	NS		NS	NS		NS	NS		afatinib; anastrozole,aromasin,letrozole; axitinib; bevacizumab,ziv-aflibercept; cabozantinib; cetuximab; crizotinib; dabrafenib; dasatinib; erlotinib,gefitinib; idelalisib; imatinib; lapatinib; lenvatinib; nilotinib; panitumumab; pazopanib; pertuzumab; ramucirumab; regorafenib; sorafenib; sunitinib; tamoxifen,fulvestrant,raloxifene; vandetanib; vemurafenib	bevacizumab,ziv-aflibercept	0.0875	-0.0513	-1	0.0244	-0.0356	0.1106
Ras signaling pathway: ETS1	ETS1	Immunity	NS	NS		NS	NS		NS	NS		NS	NS		NS	NS		NS	NS		NS	NS		-1.02	-1.02		NS	NS		NS	NS		NS	NS		NS	NS		NS	NS		afatinib; anastrozole,aromasin,letrozole; axitinib; bevacizumab,ziv-aflibercept; cabozantinib; cetuximab; crizotinib; dabrafenib; dasatinib; erlotinib,gefitinib; idelalisib; imatinib; lapatinib; lenvatinib; nilotinib; panitumumab; pazopanib; pertuzumab; ramucirumab; regorafenib; sorafenib; sunitinib; tamoxifen,fulvestrant,raloxifene; trametinib; vandetanib; vemurafenib	bevacizumab,ziv-aflibercept	0.0782	-0.0106	0.1286	0.0184	0.1281	0.1796
Ras signaling pathway: FASLG	FASLG	Apoptosis	1.03	1.03		NS	NS		NS	NS		NS	NS		NS	NS		NS	NS		NS	NS		NS	NS		NS	NS		-1.02	-1.02		NS	NS		NS	NS		NS	NS		afatinib; anastrozole,aromasin,letrozole; axitinib; bevacizumab,ziv-aflibercept; cabozantinib; cetuximab; crizotinib; dabrafenib; dasatinib; erlotinib,gefitinib; everolimus,temsirolimus; idelalisib; imatinib; lapatinib; lenvatinib; nilotinib; panitumumab; pazopanib; pertuzumab; ramucirumab; regorafenib; sorafenib; sunitinib; tamoxifen,fulvestrant,raloxifene; trametinib; vandetanib; vemurafenib	bevacizumab,ziv-aflibercept	0.0592	0.0768	-1	-0.0158	-1	-1
Ras signaling pathway: KSR2	KSR2		NS	NS		NS	NS		NS	NS		1.01	1.01		-1.01	-1.01		-1.01	-1.01		NS	NS		NS	NS		1.01	1.01		NS	NS		NS	NS		NS	NS		NS	NS		afatinib; anastrozole,aromasin,letrozole; axitinib; bevacizumab,ziv-aflibercept; cabozantinib; cetuximab; crizotinib; dabrafenib; dasatinib; erlotinib,gefitinib; idelalisib; imatinib; lapatinib; lenvatinib; nilotinib; panitumumab; pazopanib; pertuzumab; ramucirumab; regorafenib; sorafenib; sunitinib; tamoxifen,fulvestrant,raloxifene; trametinib; vandetanib; vemurafenib	bevacizumab,ziv-aflibercept	0.0992	-1	0.1895	-1	0.033	-1
Ras signaling pathway: MAPK8	MAPK8	Biological rhythms	NS	NS		NS	NS		NS	NS		NS	NS		NS	NS		NS	NS		NS	NS		-1.02	-1.02		NS	NS		NS	NS		NS	NS		NS	NS		NS	NS		afatinib; anastrozole,aromasin,letrozole; axitinib; bevacizumab,ziv-aflibercept; cabozantinib; cetuximab; crizotinib; dabrafenib; dasatinib; erlotinib,gefitinib; idelalisib; imatinib; lapatinib; lenvatinib; nilotinib; panitumumab; pazopanib; pertuzumab; ramucirumab; regorafenib; sorafenib; sunitinib; tamoxifen,fulvestrant,raloxifene; trametinib; vandetanib; vemurafenib	bevacizumab,ziv-aflibercept	0.1217	0.0199	-1	0.1126	0.0621	0.0999
Ras signaling pathway: MLLT4	MLLT4	Cell adhesion	NS	NS		NS	NS		NS	NS		NS	-1.01	D	NS	NS		NS	NS		NS	NS		-1.02	-1.02		NS	NS		NS	NS		NS	NS		NS	NS		NS	NS		afatinib; anastrozole,aromasin,letrozole; axitinib; bevacizumab,ziv-aflibercept; cabozantinib; cetuximab; crizotinib; dabrafenib; dasatinib; erlotinib,gefitinib; idelalisib; imatinib; lapatinib; lenvatinib; nilotinib; panitumumab; pazopanib; pertuzumab; ramucirumab; regorafenib; sorafenib; sunitinib; tamoxifen,fulvestrant,raloxifene; trametinib; vandetanib; vemurafenib	bevacizumab,ziv-aflibercept	-1	-1	-1	-1	-1	-1
Ras signaling pathway: MLLT4*	MLLT4*	Cell adhesion	NS	NS		NS	NS		1.03	1.03		-1.01	-1.01		NS	NS		NS	NS		NS	NS		NS	NS		NS	-1.01	D	NS	NS		NS	-1.01	D	NS	NS		NS	NS		cetuximab; dabrafenib; trametinib; vemurafenib	trametinib	-1	-1	-1	-1	-1	-1
Ras signaling pathway: NFKB1	NFKB1	Apoptosis	NS	NS		NS	NS		NS	NS		NS	NS		NS	-1.01	D	NS	-1.01	D	NS	NS		-1.02	-1.02		NS	NS		NS	NS		NS	NS		NS	NS		NS	NS		afatinib; anastrozole,aromasin,letrozole; axitinib; bevacizumab,ziv-aflibercept; cabozantinib; cetuximab; crizotinib; dabrafenib; dasatinib; erlotinib,gefitinib; everolimus,temsirolimus; idelalisib; imatinib; lapatinib; lenvatinib; nilotinib; panitumumab; pazopanib; pertuzumab; ramucirumab; regorafenib; sorafenib; sunitinib; tamoxifen,fulvestrant,raloxifene; trametinib; vandetanib; vemurafenib	bevacizumab,ziv-aflibercept	0.0323	0.043	0.1308	0.1361	-0.0354	0.0444
Ras signaling pathway: PAK4	PAK4	Apoptosis; Cell cycle	NS	NS		NS	NS		NS	NS		NS	NS		NS	NS		NS	NS		NS	NS		-1.03	-1.03		NS	NS		NS	NS		NS	NS		NS	NS		NS	NS		afatinib; anastrozole,aromasin,letrozole; axitinib; bevacizumab,ziv-aflibercept; cabozantinib; cetuximab; crizotinib; dabrafenib; dasatinib; erlotinib,gefitinib; idelalisib; imatinib; lapatinib; lenvatinib; nilotinib; panitumumab; pazopanib; pertuzumab; ramucirumab; regorafenib; sorafenib; sunitinib; tamoxifen,fulvestrant,raloxifene; trametinib; vandetanib; vemurafenib	bevacizumab,ziv-aflibercept	0.1357	-1	0.1874	-0.0456	0.1758	0.0499
Ras signaling pathway: PIK3R5*	PIK3R5*		NS	NS		NS	NS		1.02	1.02		NS	NS		NS	NS		NS	NS		NS	NS		NS	NS		-1.01	-1.01		-1.01	-1.01		NS	NS		NS	1.01	D	NS	NS		cetuximab; dabrafenib; idelalisib; trametinib; vemurafenib	vemurafenib,dabrafenib	-1	-1	-1	-1	-1	-1
Ras signaling pathway: PLA2G4B	PLA2G4B	Lipid degradation	1.02	1.02		NS	NS		NS	NS		NS	NS		-1.01	-1.01		NS	NS		NS	NS		-1.02	-1.02		NS	NS		NS	NS		NS	NS		NS	NS		NS	NS		afatinib; anastrozole,aromasin,letrozole; axitinib; bevacizumab,ziv-aflibercept; cabozantinib; cetuximab; crizotinib; dabrafenib; dasatinib; erlotinib,gefitinib; idelalisib; imatinib; lapatinib; lenvatinib; nilotinib; panitumumab; pazopanib; pertuzumab; ramucirumab; regorafenib; sorafenib; sunitinib; tamoxifen,fulvestrant,raloxifene; trametinib; vandetanib; vemurafenib	bevacizumab,ziv-aflibercept	-1	-1	-1	-1	-1	-1
Ras signaling pathway: PLCE1*	PLCE1*	Lipid degradation	NS	NS		NS	-1.01	D	NS	NS		NS	NS		1.02	1.02		NS	NS		NS	NS		NS	NS		-1.02	-1.02		NS	NS		NS	NS		NS	NS		NS	NS		cetuximab; dabrafenib; trametinib; vemurafenib	trametinib	0.0241	-1	-1	-0.0133	0.1006	0.115
Ras signaling pathway: PLD1	PLD1	Lipid degradation	NS	NS		NS	NS		NS	NS		NS	-1.01	D	-1.01	-1.01		NS	NS		1.01	1.01		-1.03	-1.03		NS	NS		1.01	1.01		NS	NS		NS	NS		NS	NS		afatinib; anastrozole,aromasin,letrozole; axitinib; bevacizumab,ziv-aflibercept; cabozantinib; cetuximab; crizotinib; dabrafenib; dasatinib; erlotinib,gefitinib; idelalisib; imatinib; lapatinib; lenvatinib; nilotinib; panitumumab; pazopanib; pertuzumab; ramucirumab; regorafenib; sorafenib; sunitinib; tamoxifen,fulvestrant,raloxifene; trametinib; vandetanib; vemurafenib	bevacizumab,ziv-aflibercept	0.0545	-0.0688	0.0733	0.0664	0.0551	0.0889
Ras signaling pathway: PRKCA	PRKCA	Angiogenesis	NS	NS		NS	-1.01	D	NS	NS		NS	NS		1.02	1.02		NS	NS		NS	NS		-1.03	-1.03		NS	NS		NS	NS		NS	NS		NS	NS		NS	NS		afatinib; anastrozole,aromasin,letrozole; axitinib; bevacizumab,ziv-aflibercept; cabozantinib; cetuximab; crizotinib; dabrafenib; dasatinib; erlotinib,gefitinib; idelalisib; imatinib; lapatinib; lenvatinib; nilotinib; panitumumab; pazopanib; pertuzumab; ramucirumab; regorafenib; sorafenib; sunitinib; tamoxifen,fulvestrant,raloxifene; trametinib; vandetanib; vemurafenib	bevacizumab,ziv-aflibercept	-1	-1	-1	-0.0046	0.0057	0.0649
Ras signaling pathway: RAB5A	RAB5A	Endocytosis	NS	-1.01	D	NS	NS		NS	NS		-1.02	-1.02		NS	NS		NS	NS		NS	NS		NS	NS		NS	NS		1.02	1.02		1.01	1.01		NS	NS		NS	NS		afatinib; anastrozole,aromasin,letrozole; axitinib; bevacizumab,ziv-aflibercept; cabozantinib; cetuximab; crizotinib; dabrafenib; dasatinib; erlotinib,gefitinib; idelalisib; imatinib; lapatinib; lenvatinib; nilotinib; panitumumab; pazopanib; pertuzumab; ramucirumab; regorafenib; sorafenib; sunitinib; tamoxifen,fulvestrant,raloxifene; trametinib; vandetanib; vemurafenib	cabozantinib,bevacizumab,ziv-aflibercept	0.026	0.0195	-1	-0.0698	0.1728	-0.0003
Ras signaling pathway: RAC1*	RAC1*		NS	NS		NS	NS		NS	NS		NS	-1.01	D	NS	NS		NS	NS		NS	NS		NS	NS		NS	NS		NS	NS		NS	NS		NS	NS		NS	NS		idelalisib; trametinib; vemurafenib	idelalisib	0.1419	-0.054	0.1348	0.1186	0.194	0.1327
Ras signaling pathway: RAC1**	RAC1**		NS	NS		NS	NS		NS	NS		NS	-1.01	D	NS	NS		NS	NS		NS	NS		-1.02	-1.02		NS	NS		NS	NS		NS	NS		NS	NS		NS	NS		afatinib; anastrozole,aromasin,letrozole; axitinib; bevacizumab,ziv-aflibercept; cabozantinib; cetuximab; crizotinib; dabrafenib; dasatinib; erlotinib,gefitinib; idelalisib; imatinib; lapatinib; lenvatinib; nilotinib; panitumumab; pazopanib; pertuzumab; ramucirumab; regorafenib; sorafenib; sunitinib; tamoxifen,fulvestrant,raloxifene; trametinib; vandetanib; vemurafenib	bevacizumab,ziv-aflibercept	0.1419	-0.054	0.1348	0.1186	0.194	0.1327
Ras signaling pathway: RAF1*	RAF1*		NS	NS		NS	NS		1.02	1.02		NS	-1.01	D	NS	NS		NS	NS		NS	1	D	NS	NS		-1.01	-1.01		NS	NS		-1.01	-1.01		NS	1.01	D	NS	NS		cetuximab; dabrafenib; sorafenib; trametinib; vemurafenib	sorafenib	0.0954	-1	0.157	-0.0059	0.0135	0.1068
Ras signaling pathway: RALGDS*	RALGDS*		NS	NS		NS	NS		1.03	1.03		NS	NS		NS	NS		NS	NS		NS	NS		NS	NS		-1.01	-1.01		-1.01	-1.01		-1.02	-1.02		NS	NS		NS	NS		cetuximab; dabrafenib; trametinib; vemurafenib	trametinib	0.0953	-1	0.1053	-1	0.024	-1
Ras signaling pathway: RAP1A	RAP1A	Neurogenesis	NS	NS		NS	NS		NS	NS		NS	NS		NS	NS		1.03	1.03		NS	NS		-1.02	-1.02		-1.02	-1.02		NS	NS		NS	NS		NS	NS		NS	NS		afatinib; anastrozole,aromasin,letrozole; axitinib; bevacizumab,ziv-aflibercept; cabozantinib; cetuximab; crizotinib; dabrafenib; dasatinib; erlotinib,gefitinib; idelalisib; imatinib; lapatinib; lenvatinib; nilotinib; panitumumab; pazopanib; pertuzumab; ramucirumab; regorafenib; sorafenib; sunitinib; tamoxifen,fulvestrant,raloxifene; trametinib; vandetanib; vemurafenib	bevacizumab,ziv-aflibercept	0.0761	-0.0194	-1	0.0478	0.0705	0.1061
Ras signaling pathway: RASSF5	RASSF5	Apoptosis	-1.01	-1.01		NS	NS		NS	NS		NS	NS		NS	NS		NS	NS		NS	NS		NS	NS		-1.02	-1.02		-1.02	-1.02		NS	NS		NS	1.02	D	NS	NS		cetuximab; dabrafenib; trametinib; vemurafenib	vemurafenib,dabrafenib	0.1625	-1	0.1828	-1	0.1077	0.0855
Ras signaling pathway: REL	REL	Transcription; Transcription regulation	NS	NS		NS	NS		NS	NS		-1.02	-1.02		NS	NS		NS	NS		NS	NS		-1.03	-1.03		NS	NS		NS	NS		NS	NS		NS	NS		NS	NS		afatinib; anastrozole,aromasin,letrozole; axitinib; bevacizumab,ziv-aflibercept; cabozantinib; cetuximab; crizotinib; dabrafenib; dasatinib; erlotinib,gefitinib; idelalisib; imatinib; lapatinib; lenvatinib; nilotinib; panitumumab; pazopanib; pertuzumab; ramucirumab; regorafenib; sorafenib; sunitinib; tamoxifen,fulvestrant,raloxifene; trametinib; vandetanib; vemurafenib	bevacizumab,ziv-aflibercept	0.0604	0.0744	0.0976	0.0969	-0.0581	-0.0247
Ras signaling pathway: RHOA	RHOA	Cell division; Host-virus interaction	NS	NS		NS	NS		NS	NS		-1.01	-1.01		NS	NS		NS	NS		NS	NS		-1.02	-1.02		NS	NS		NS	NS		NS	NS		NS	NS		NS	NS		afatinib; anastrozole,aromasin,letrozole; axitinib; bevacizumab,ziv-aflibercept; cabozantinib; cetuximab; crizotinib; dabrafenib; dasatinib; erlotinib,gefitinib; idelalisib; imatinib; lapatinib; lenvatinib; nilotinib; panitumumab; pazopanib; pertuzumab; ramucirumab; regorafenib; sorafenib; sunitinib; tamoxifen,fulvestrant,raloxifene; trametinib; vandetanib; vemurafenib	bevacizumab,ziv-aflibercept	0.1264	-0.0816	0.0446	0.0604	0.1695	0.1173
Ras signaling pathway: RIN1*	RIN1*	Endocytosis	NS	NS		NS	NS		NS	NS		-1.02	-1.02		NS	NS		NS	NS		NS	-1.01	D	NS	NS		NS	NS		1.02	1.02		NS	NS		NS	NS		NS	NS		cetuximab; dabrafenib; trametinib; vemurafenib	trametinib	0.0661	-0.0184	-1	-0.0484	0.1184	0.0212
Ras signaling pathway: STK4 STK4	STK4 STK4	Apoptosis	NS	-1.01	D	NS	NS		NS	NS		NS	-1.01	D	NS	NS		NS	NS		NS	NS		-1.03	-1.03		NS	NS		NS	NS		NS	NS		NS	NS		NS	NS		afatinib; anastrozole,aromasin,letrozole; axitinib; bevacizumab,ziv-aflibercept; cabozantinib; cetuximab; crizotinib; dabrafenib; dasatinib; erlotinib,gefitinib; idelalisib; imatinib; lapatinib; lenvatinib; nilotinib; panitumumab; pazopanib; pertuzumab; ramucirumab; regorafenib; sorafenib; sunitinib; tamoxifen,fulvestrant,raloxifene; trametinib; vandetanib; vemurafenib	bevacizumab,ziv-aflibercept	-1	-1	-1	-1	-1	-1
Ras signaling pathway: TIAM1*	TIAM1*		NS	NS		NS	NS		NS	NS		NS	NS		NS	NS		NS	NS		NS	NS		NS	NS		-1.01	-1.02	D	NS	NS		-1.03	-1.03		1.02	1.02		NS	NS		cetuximab; dabrafenib; trametinib; vemurafenib	vemurafenib,dabrafenib	0.0937	-1	0.1098	-0.0128	0.2626	0.0971
Regulation of actin cytoskeleton: ACTB ARPC5	ACTB ARPC5		NS	NS		NS	NS		NS	NS		-1.01	-1.01		NS	1	D	NS	NS		NS	NS		NS	NS		NS	NS		NS	NS		NS	NS		NS	NS		NS	NS		afatinib; anastrozole,aromasin,letrozole; axitinib; bosutinib; cetuximab; dabrafenib; dasatinib; erlotinib,gefitinib; idelalisib; imatinib; lapatinib; nilotinib; panitumumab; pazopanib; pertuzumab; sorafenib; sunitinib; tamoxifen,fulvestrant,raloxifene; trametinib; vandetanib; vemurafenib	erlotinib,gefitinib,bosutinib	-1	-1	-1	-1	-1	-1
Regulation of actin cytoskeleton: IQGAP2	IQGAP2		NS	NS		NS	NS		NS	NS		-1.01	-1.01		NS	NS		-1.03	-1.03		NS	NS		-1.03	-1.03		NS	NS		NS	NS		NS	NS		NS	NS		NS	NS		afatinib; anastrozole,aromasin,letrozole; axitinib; bosutinib; cetuximab; dabrafenib; dasatinib; erlotinib,gefitinib; idelalisib; imatinib; lapatinib; nilotinib; panitumumab; pazopanib; pertuzumab; sorafenib; sunitinib; tamoxifen,fulvestrant,raloxifene; trametinib; vandetanib; vemurafenib	bosutinib	0.0344	-1	-1	-1	0.1144	-1
Regulation of actin cytoskeleton: MYL12B MYH9 ACTB	MYL12B MYH9 ACTB	Cell shape	NS	NS		NS	NS		NS	NS		NS	NS		NS	NS		NS	NS		NS	NS		1.01	1.01		NS	NS		NS	NS		NS	NS		NS	NS		NS	NS		afatinib; anastrozole,aromasin,letrozole; axitinib; bosutinib; cetuximab; dabrafenib; dasatinib; erlotinib,gefitinib; idelalisib; imatinib; lapatinib; nilotinib; panitumumab; pazopanib; pertuzumab; sorafenib; sunitinib; tamoxifen,fulvestrant,raloxifene; trametinib; vandetanib; vemurafenib	bosutinib	-1	-1	-1	-1	-1	-1
Regulation of actin cytoskeleton: PXN	PXN	Cell adhesion	-1.01	-1.01		-1	-1		NS	NS		NS	NS		1	1		1.01	1.01		NS	NS		NS	NS		NS	NS		NS	NS		1.01	1.01		NS	NS		NS	NS		afatinib; anastrozole,aromasin,letrozole; axitinib; bosutinib; cetuximab; dabrafenib; dasatinib; erlotinib,gefitinib; idelalisib; imatinib; lapatinib; nilotinib; panitumumab; pazopanib; pertuzumab; sorafenib; sunitinib; tamoxifen,fulvestrant,raloxifene; trametinib; vandetanib; vemurafenib	trametinib,sunitinib,idelalisib,bosutinib	0.0118	-1	-1	-1	0.1463	-1
Regulation of lipolysis in adipocytes: LIPE	LIPE	Cholesterol metabolism; Lipid degradation; Steroid metabolism; Sterol metabolism	NS	NS		NS	NS		NS	NS		NS	NS		NS	NS		NS	NS		NS	NS		NS	NS		-1.02	-1.03	D	NS	NS		NS	NS		NS	NS		NS	NS		ruxolitinib	ruxolitinib	-1	0.0089	-1	0.0163	-1	-1
Regulation of lipolysis in adipocytes: PDE3B	PDE3B	Angiogenesis	NS	NS		NS	NS		NS	NS		NS	NS		1.02	1.02		NS	NS		NS	NS		NS	NS		NS	NS		NS	NS		NS	NS		NS	NS		NS	NS		everolimus,temsirolimus; idelalisib	idelalisib	0.0249	-0.0409	-1	-0.0709	-0.0606	-1
Regulation of lipolysis in adipocytes: PLIN1	PLIN1	Lipid metabolism	NS	NS		NS	NS		NS	NS		NS	NS		NS	NS		NS	NS		1.03	1.03		NS	NS		-1.03	-1.03		1.02	1.02		NS	NS		NS	NS		NS	NS		ruxolitinib	ruxolitinib	0.0629	-1	-1	-0.0122	-1	-1
Renal cell carcinoma: AKT3	AKT3		NS	NS		NS	NS		NS	NS		NS	NS		NS	NS		NS	NS		NS	NS		NS	NS		NS	-1.02	D	NS	NS		NS	NS		NS	-1.02	D	NS	-1.02	D	cabozantinib; crizotinib; erlotinib,gefitinib; everolimus,temsirolimus; idelalisib	erlotinib,gefitinib,cabozantinib	0.0842	-0.0016	0.1182	0.0058	0.101	0.1486
Renal cell carcinoma: ETS1	ETS1	Immunity	NS	NS		NS	NS		NS	NS		NS	NS		NS	NS		NS	NS		NS	NS		-1.02	-1.02		NS	NS		NS	NS		NS	NS		NS	NS		NS	NS		cabozantinib; crizotinib; erlotinib,gefitinib	cabozantinib	0.0782	-0.0106	0.1286	0.0184	0.1281	0.1796
Renal cell carcinoma: JUN	JUN	Transcription; Transcription regulation	NS	1.01	D	NS	NS		NS	NS		NS	NS		NS	NS		NS	NS		NS	NS		NS	NS		-1.01	-1.03	D	NS	NS		NS	1.01	D	NS	NS		NS	NS		cabozantinib; crizotinib; dabrafenib; erlotinib,gefitinib; sorafenib; trametinib; vemurafenib	cabozantinib	0.1089	-0.0583	0.0832	0.1271	0.0136	0.0873
Renal cell carcinoma: RAP1A	RAP1A	Neurogenesis	NS	NS		NS	NS		NS	NS		NS	NS		NS	NS		NS	NS		NS	NS		NS	NS		NS	NS		NS	NS		NS	NS		NS	-1.03	D	NS	NS		cabozantinib; crizotinib	crizotinib,cabozantinib	0.0761	-0.0194	-1	0.0478	0.0705	0.1061
Renal cell carcinoma: VEGFA*	VEGFA*	Angiogenesis	1.01	NS	D	NS	-1.01	D	NS	NS		1.01	NS	D	NS	NS		-1.03	NS	D	NS	NS		-1.02	-1.01	D	1.01	1	D	NS	NS		NS	NS		NS	NS		NS	NS		bevacizumab,ziv-aflibercept	bevacizumab,ziv-aflibercept	0.0054	-0.0417	0.0135	0.0736	0.1038	0.3233
Retrograde endocannabinoid signaling: MAPK14	MAPK14	Stress response	NS	NS		NS	NS		NS	NS		NS	NS		1.02	1.02		NS	NS		NS	NS		-1.05	-1.05		-1.02	-1.02		NS	NS		NS	NS		NS	NS		NS	NS		nilotinib	nilotinib	0.063	0.0329	-1	0.0923	0.0527	0.1431
Retrograde endocannabinoid signaling: MAPK14*	MAPK14*	Stress response	NS	NS		NS	NS		NS	NS		NS	NS		1.02	1.02		NS	NS		NS	NS		-1.05	-1.05		-1.02	-1.02		NS	NS		NS	NS		NS	NS		NS	NS		nilotinib	nilotinib	0.063	0.0329	-1	0.0923	0.0527	0.1431
Signaling pathways regulating pluripotency of stem cells: AKT3	AKT3		NS	NS		NS	-1.01	D	NS	NS		NS	NS		NS	NS		NS	NS		NS	NS		NS	NS		NS	NS		NS	NS		NS	NS		NS	NS		NS	NS		everolimus,temsirolimus	everolimus,temsirolimus	0.0842	-0.0016	0.1182	0.0058	0.101	0.1486
Signaling pathways regulating pluripotency of stem cells: AKT3*	AKT3*		-1.02	-1.02		NS	NS		NS	NS		NS	NS		NS	NS		-1.02	-1.02		NS	NS		NS	NS		NS	NS		NS	NS		NS	NS		NS	NS		NS	NS		anastrozole,aromasin,letrozole; everolimus,temsirolimus; idelalisib; pazopanib; sorafenib; tamoxifen,fulvestrant,raloxifene	everolimus,temsirolimus	0.0842	-0.0016	0.1182	0.0058	0.101	0.1486
Signaling pathways regulating pluripotency of stem cells: CTNNB1*	CTNNB1*	Neurogenesis; Wnt signaling pathway	NS	NS		NS	NS		NS	NS		NS	NS		NS	1	D	NS	NS		NS	NS		1.01	NS	D	NS	NS		NS	NS		NS	NS		NS	NS		NS	NS		erlotinib,gefitinib; idelalisib	idelalisib	-0.0014	-0.0766	-1	-0.0723	0.0656	0.0441
Signaling pathways regulating pluripotency of stem cells: HNF1A	HNF1A	Transcription; Transcription regulation	NS	NS		NS	NS		NS	NS		NS	NS		NS	NS		NS	1.03	D	NS	NS		NS	NS		NS	NS		NS	NS		1.02	1.02		NS	NS		NS	NS		erlotinib,gefitinib; idelalisib	erlotinib,gefitinib,idelalisib	0.0138	-0.0668	-1	0.0288	-0.0865	0.0329
Signaling pathways regulating pluripotency of stem cells: MAPK1*	MAPK1*	Apoptosis; Cell cycle; Host-virus interaction	NS	NS		NS	NS		NS	NS		NS	NS		NS	NS		NS	-1.03	D	NS	1.01	D	NS	NS		NS	NS		NS	1.03	D	NS	NS		NS	NS		NS	NS		anastrozole,aromasin,letrozole; cetuximab; pazopanib; sorafenib; tamoxifen,fulvestrant,raloxifene; trametinib	sorafenib	0.114	-0.0022	-1	0.0777	0.0896	0.0801
Small cell lung cancer: BCL2L1	BCL2L1	Endocytosis	NS	NS		NS	NS		NS	NS		NS	NS		-1.01	-1.01		-1.02	-1.02		NS	NS		NS	NS		-1.02	-1.02		NS	NS		NS	NS		NS	NS		NS	NS		everolimus,temsirolimus; idelalisib; olaparib	idelalisib	0.0911	-0.0081	-1	0.0726	0.0093	-1
Small cell lung cancer: BIRC8	BIRC8	Apoptosis	NS	NS		NS	NS		NS	NS		NS	NS		-1.01	-1.01		-1.04	-1.04		NS	NS		NS	NS		NS	-1.02	D	NS	NS		NS	NS		NS	NS		NS	NS		everolimus,temsirolimus; idelalisib; olaparib	everolimus,temsirolimus	-1	-1	-1	-1	-1	-1
Small cell lung cancer: CCND1	CCND1	Cell division; DNA damage	NS	NS		NS	NS		NS	NS		NS	NS		NS	-1.01	D	-1.05	-1.05		NS	NS		NS	NS		NS	-1.02	D	NS	NS		NS	NS		NS	NS		NS	NS		anastrozole,aromasin,letrozole; everolimus,temsirolimus; idelalisib; olaparib; palbociclib; tamoxifen,fulvestrant,raloxifene	everolimus,temsirolimus	0.2032	-0.0537	-0.0067	-0.0207	0.0699	0.0906
Small cell lung cancer: NOS2	NOS2	Spermatogenesis; Translation regulation	NS	NS		NS	NS		NS	NS		1.04	1.04		NS	NS		NS	NS		NS	NS		NS	NS		NS	NS		NS	NS		NS	NS		NS	NS		NS	NS		everolimus,temsirolimus; idelalisib; olaparib	idelalisib	0.0112	0.0862	-0.0033	0.1693	0.0019	0.0924
Small cell lung cancer: RB1	RB1	Cell cycle; Host-virus interaction	NS	1.01	D	NS	NS		NS	NS		NS	1	D	NS	NS		NS	-1.01	D	NS	NS		NS	NS		1.01	1.01		1.01	1.01		NS	NS		NS	NS		-1.01	NS	D	anastrozole,aromasin,letrozole; palbociclib; tamoxifen,fulvestrant,raloxifene	tamoxifen,fulvestrant,raloxifene	0.1462	-0.0542	0.151	0.0206	0.0233	0.0554
Small cell lung cancer: TRAF1	TRAF1	Apoptosis	NS	NS		NS	NS		NS	NS		NS	NS		-1.01	-1.02	D	-1.02	-1.02		NS	NS		NS	NS		NS	NS		NS	NS		NS	NS		NS	NS		NS	NS		everolimus,temsirolimus; idelalisib; olaparib	idelalisib	0.0563	0.0621	-1	0.1055	0.0027	0.1239
Sphingolipid signaling pathway: BAX	BAX	Apoptosis; Host-virus interaction	NS	NS		NS	NS		NS	NS		NS	NS		NS	NS		1.02	1.02		1.01	1.01		NS	NS		NS	NS		NS	NS		NS	NS		NS	NS		NS	NS		idelalisib; nilotinib	idelalisib	0.1617	-0.031	0.0688	0.1118	-0.0234	0.1443
Sphingolipid signaling pathway: BAX*	BAX*	Apoptosis; Host-virus interaction	NS	NS		NS	NS		NS	NS		NS	NS		NS	NS		1.02	1.02		NS	NS		NS	NS		NS	NS		NS	NS		NS	NS		NS	NS		NS	NS		idelalisib	idelalisib	0.1617	-0.031	0.0688	0.1118	-0.0234	0.1443
Sphingolipid signaling pathway: C00533	C00533		NS	NS		NS	NS		NS	NS		NS	NS		NS	NS		NS	NS		NS	NS		NS	NS		NS	-1.02	D	NS	NS		NS	NS		NS	NS		-1.01	-1.01		everolimus,temsirolimus; idelalisib	idelalisib	-1	-1	-1	-1	-1	-1
Sphingolipid signaling pathway: MAPK1	MAPK1	Apoptosis; Cell cycle; Host-virus interaction	1.01	1.01		NS	NS		NS	NS		NS	NS		NS	NS		NS	NS		NS	NS		NS	-1.01	D	NS	NS		NS	NS		NS	-1.01	D	NS	NS		NS	NS		cetuximab; dabrafenib; trametinib; vemurafenib	trametinib	0.114	-0.0022	-1	0.0777	0.0896	0.0801
Sphingolipid signaling pathway: PTEN	PTEN	Lipid metabolism; Neurogenesis	NS	NS		NS	NS		NS	NS		NS	NS		NS	NS		NS	NS		1.01	1.01		NS	NS		NS	NS		NS	1.01	D	NS	NS		NS	NS		NS	NS		idelalisib; olaparib	idelalisib	0.1521	-0.0522	0.1377	0.0306	0.1568	0.154
Sphingolipid signaling pathway: RAC1	RAC1		NS	NS		NS	NS		NS	NS		-1.01	NS	D	NS	NS		NS	NS		NS	NS		NS	-1.01	D	NS	NS		-1.01	-1.01		NS	NS		NS	NS		NS	NS		idelalisib	idelalisib	0.1419	-0.054	0.1348	0.1186	0.194	0.1327
Sphingolipid signaling pathway: TP53 BCL2	TP53 BCL2	Necrosis	NS	NS		NS	NS		NS	NS		NS	NS		NS	1	D	NS	NS		NS	NS		NS	NS		NS	NS		NS	NS		NS	NS		NS	NS		NS	NS		everolimus,temsirolimus	everolimus,temsirolimus	-1	-1	-1	-1	-1	-1
T cell receptor signaling pathway: CD3E	CD3E		NS	NS		NS	NS		NS	NS		NS	NS		NS	NS		NS	NS		NS	NS		NS	NS		NS	NS		-1.04	-1.02	D	NS	NS		NS	NS		NS	NS		blinatumomab	blinatumomab	-1	0.154	-1	0.0949	-1	0.0839
T cell receptor signaling pathway: FOS	FOS		NS	NS		NS	NS		NS	NS		NS	NS		NS	NS		NS	NS		NS	NS		NS	NS		NS	NS		NS	NS		1.02	1.02		NS	NS		NS	NS		cetuximab; dabrafenib; ipilimumab; nilotinib; nivolumab,pembrolizumab; pazopanib; sorafenib; trametinib; vemurafenib	trametinib,nivolumab,pembrolizumab	0.0627	-0.045	0.0639	0.0469	-0.0413	0.0549
T cell receptor signaling pathway: GRAP2 LCP2	GRAP2 LCP2		NS	NS		NS	NS		NS	NS		NS	NS		NS	NS		NS	NS		NS	NS		NS	NS		NS	NS		-1.04	-1.05	D	NS	NS		NS	NS		NS	NS		ipilimumab; nilotinib; nivolumab,pembrolizumab; pazopanib	nivolumab,pembrolizumab	-1	-1	-1	-1	-1	-1
T cell receptor signaling pathway: LAT GRAP2	LAT GRAP2	Mast cell degranulation	NS	NS		NS	NS		NS	NS		NS	NS		NS	NS		NS	NS		NS	NS		NS	NS		NS	NS		-1.04	-1.05	D	NS	NS		NS	NS		NS	NS		ipilimumab; nilotinib; nivolumab,pembrolizumab; pazopanib	nivolumab,pembrolizumab	-1	-1	-1	-1	-1	-1
T cell receptor signaling pathway: NFATC1	NFATC1	Transcription; Transcription regulation	NS	NS		NS	NS		NS	NS		NS	NS		NS	NS		NS	NS		NS	NS		NS	NS		NS	NS		-1.03	-1.03		NS	NS		NS	NS		NS	NS		everolimus,temsirolimus; idelalisib; ipilimumab; nilotinib; nivolumab,pembrolizumab; pazopanib	idelalisib	0.0601	0.0557	0.0171	0.0896	0.0402	0.1145
T cell receptor signaling pathway: NFKB1	NFKB1	Apoptosis	NS	NS		1.01	1.01		NS	NS		NS	NS		-1.01	-1.01		NS	NS		NS	NS		NS	NS		-1.01	-1.01		NS	NS		NS	NS		NS	NS		NS	NS		everolimus,temsirolimus; idelalisib; ipilimumab; nilotinib; nivolumab,pembrolizumab; pazopanib	idelalisib	0.0323	0.043	0.1308	0.1361	-0.0354	0.0444
T cell receptor signaling pathway: PAK4	PAK4	Apoptosis; Cell cycle	NS	NS		NS	NS		NS	NS		NS	NS		NS	NS		NS	NS		NS	NS		NS	NS		NS	NS		-1.03	-1.04	D	NS	NS		NS	NS		NS	NS		ipilimumab; nilotinib; nivolumab,pembrolizumab; pazopanib	nivolumab,pembrolizumab	0.1357	-1	0.1874	-0.0456	0.1758	0.0499
T cell receptor signaling pathway: RHOA	RHOA	Cell division; Host-virus interaction	NS	NS		NS	NS		NS	NS		NS	-1.02	D	NS	NS		NS	NS		NS	NS		NS	1.04	D	NS	NS		-1.03	-1.04	D	NS	NS		NS	NS		NS	NS		ipilimumab; nilotinib; nivolumab,pembrolizumab; pazopanib	nivolumab,pembrolizumab	0.1264	-0.0816	0.0446	0.0604	0.1695	0.1173
Thyroid cancer: CCND1	CCND1	Cell division; DNA damage	NS	NS		NS	NS		NS	NS		NS	NS		NS	NS		NS	NS		-1.01	-1.01		1.02	1.02		NS	NS		NS	NS		NS	NS		NS	NS		NS	NS		erlotinib,gefitinib; idelalisib	idelalisib	0.2032	-0.0537	-0.0067	-0.0207	0.0699	0.0906
Thyroid cancer: CDH1	CDH1	Cell adhesion; Cell division; DNA damage; DNA repair; Mitosis	NS	NS		NS	NS		NS	NS		NS	NS		NS	NS		NS	NS		NS	NS		-1.03	-1.03		NS	NS		NS	NS		NS	NS		NS	NS		NS	NS		erlotinib,gefitinib; idelalisib	idelalisib	0.157	-0.0844	0.0633	-0.0486	0.1299	0.0447
Thyroid cancer: MAPK1	MAPK1	Apoptosis; Cell cycle; Host-virus interaction	1.02	1.02		NS	NS		NS	NS		NS	NS		NS	NS		NS	NS		NS	NS		NS	NS		NS	NS		1.01	NS	D	NS	NS		NS	NS		NS	NS		cetuximab; dabrafenib; sorafenib; vemurafenib	sorafenib	0.114	-0.0022	-1	0.0777	0.0896	0.0801
Thyroid cancer: MAPK1*	MAPK1*	Apoptosis; Cell cycle; Host-virus interaction	1.02	1.02		NS	-1	D	NS	NS		NS	NS		NS	NS		NS	NS		NS	NS		NS	-1.01	D	NS	NS		NS	NS		NS	1.01	D	NS	NS		NS	NS		cabozantinib; cetuximab; dabrafenib; sorafenib; sunitinib; trametinib; vandetanib; vemurafenib	vemurafenib	0.114	-0.0022	-1	0.0777	0.0896	0.0801
Thyroid hormone signaling pathway: ATP1B4	ATP1B4	Ion transport; Transcription; Transcription regulation; Transport	NS	NS		NS	NS		1.02	1.02		NS	NS		NS	NS		NS	NS		NS	NS		NS	NS		NS	NS		NS	NS		NS	NS		NS	NS		NS	NS		bosutinib; cetuximab; dabrafenib; dasatinib; idelalisib; sorafenib; vemurafenib	idelalisib,bosutinib	-1	-1	-1	-1	-1	-1
Thyroid hormone signaling pathway: BAD	BAD	Apoptosis	NS	1.01	D	NS	NS		NS	NS		NS	NS		NS	NS		NS	NS		NS	NS		NS	NS		NS	NS		NS	NS		NS	NS		NS	NS		NS	NS		everolimus,temsirolimus	everolimus,temsirolimus	0.0449	-0.0561	-0.0086	-0.0115	0.0134	-0.0177
Thyroid hormone signaling pathway: CASP9	CASP9	Apoptosis	NS	NS		NS	NS		NS	NS		NS	NS		NS	NS		NS	NS		NS	NS		NS	NS		NS	NS		-1.01	-1.01		NS	NS		NS	NS		NS	NS		bosutinib; dasatinib; everolimus,temsirolimus; idelalisib	bosutinib	0.1157	-0.0322	-1	0.0457	0.0068	0.0873
Thyroid hormone signaling pathway: CCND1	CCND1	Cell division; DNA damage	NS	NS		NS	NS		NS	NS		NS	NS		NS	NS		NS	NS		NS	NS		1.03	NS	D	NS	NS		1.03	1.02	D	NS	NS		NS	NS		NS	NS		anastrozole,aromasin,letrozole; palbociclib; tamoxifen,fulvestrant,raloxifene	tamoxifen,fulvestrant,raloxifene	0.2032	-0.0537	-0.0067	-0.0207	0.0699	0.0906
Thyroid hormone signaling pathway: CTNNB1	CTNNB1	Neurogenesis; Wnt signaling pathway	NS	NS		NS	NS		NS	NS		NS	-1.01	D	NS	1	D	NS	NS		NS	NS		NS	1.01	D	NS	NS		NS	NS		NS	NS		NS	NS		NS	NS		erlotinib,gefitinib; everolimus,temsirolimus; idelalisib	everolimus,temsirolimus	-0.0014	-0.0766	-1	-0.0723	0.0656	0.0441
Thyroid hormone signaling pathway: ESR1	ESR1	Transcription; Transcription regulation	NS	NS		NS	NS		NS	NS		NS	NS		NS	1.02	D	NS	NS		NS	NS		NS	NS		NS	NS		NS	NS		NS	NS		NS	NS		NS	NS		tamoxifen,fulvestrant,raloxifene; trametinib	trametinib	0.0219	-0.0759	-1	-0.0437	0.0249	0.0459
Thyroid hormone signaling pathway: FOXO1	FOXO1	Autophagy	NS	NS		NS	NS		NS	NS		NS	NS		NS	1	D	NS	NS		NS	NS		NS	NS		NS	NS		NS	NS		NS	NS		NS	NS		NS	NS		bosutinib; dasatinib; idelalisib	idelalisib,bosutinib	0.151	0.0191	0.1356	0.121	0.019	0.0867
Thyroid hormone signaling pathway: MTOR	MTOR		NS	NS		NS	NS		NS	NS		NS	NS		NS	NS		NS	NS		NS	NS		NS	1.01	D	NS	NS		NS	NS		NS	NS		NS	NS		NS	NS		everolimus,temsirolimus	everolimus,temsirolimus	0.1021	0.0396	0.1788	0.0707	0.0741	0.1911
Thyroid hormone signaling pathway: PFKFB2	PFKFB2		1.01	1.01		NS	NS		NS	NS		NS	NS		NS	NS		NS	NS		1.02	1.02		NS	NS		NS	NS		NS	NS		NS	NS		NS	NS		NS	NS		bosutinib; dasatinib; everolimus,temsirolimus; idelalisib	idelalisib,bosutinib	-1	-1	-1	-1	-1	-1
Thyroid hormone signaling pathway: SLC2A1	SLC2A1	Sugar transport	NS	NS		NS	NS		NS	NS		NS	NS		NS	NS		-1.04	-1.04		NS	NS		NS	NS		NS	NS		NS	NS		NS	NS		NS	NS		NS	NS		bosutinib; dasatinib; idelalisib	idelalisib,bosutinib	-0.0207	-0.0269	-1	-0.0568	0.0424	0.1381
Thyroid hormone signaling pathway: STAT1	STAT1	Antiviral defense	NS	NS		NS	NS		NS	NS		NS	NS		NS	1.02	D	NS	NS		NS	NS		NS	NS		NS	NS		NS	NS		NS	NS		NS	NS		NS	NS		trametinib	trametinib	0.1012	0.1083	0.0991	0.1467	0.006	0.0615
Thyroid hormone signaling pathway: TBC1D4	TBC1D4		NS	NS		NS	NS		NS	NS		NS	NS		NS	NS		NS	NS		NS	NS		NS	NS		NS	NS		1.01	1.01		NS	NS		NS	NS		NS	NS		bosutinib; dasatinib; everolimus,temsirolimus; idelalisib	bosutinib	0.0264	-1	-1	-1	-1	-1
Thyroid hormone signaling pathway: THRB	THRB	Transcription; Transcription regulation	NS	NS		NS	NS		NS	NS		NS	NS		NS	1.02	D	NS	NS		NS	NS		NS	NS		NS	NS		NS	NS		NS	NS		NS	NS		NS	NS		trametinib	trametinib	-0.0383	-0.0445	0.179	-0.0744	0.0341	-0.0049
Thyroid hormone signaling pathway: TP53	TP53	Necrosis	NS	NS		NS	NS		NS	NS		NS	NS		1.01	1.02	D	NS	NS		NS	NS		-1.02	-1.02		NS	NS		-1.01	-1.01		NS	NS		NS	NS		NS	NS		cetuximab; dabrafenib; sorafenib; trametinib; vemurafenib	sorafenib	0.1031	-0.1002	0.1595	-0.0431	0.0721	0.0322
Thyroid hormone signaling pathway: TP53*	TP53*	Necrosis	NS	NS		NS	NS		NS	NS		NS	NS		NS	NS		NS	NS		-1.01	-1.01		-1.01	-1.01		NS	NS		NS	NS		NS	NS		NS	NS		NS	NS		bosutinib; dasatinib; everolimus,temsirolimus; idelalisib	bosutinib	0.1031	-0.1002	0.1595	-0.0431	0.0721	0.0322
Thyroid hormone synthesis: TG	TG	Thyroid hormones biosynthesis	NS	NS		NS	NS		NS	NS		NS	NS		NS	NS		NS	NS		1.05	1.05		NS	NS		NS	NS		NS	NS		-1.05	NS	D	NS	NS		NS	NS		ruxolitinib	ruxolitinib	-0.0297	0.0504	-0.0111	0.0869	0.0257	0.0638
Tight junction: ACTB MLLT4	ACTB MLLT4	Cell adhesion	NS	NS		NS	NS		NS	NS		-1.01	-1.01		NS	NS		NS	NS		NS	NS		-1.01	-1.01		NS	NS		NS	NS		NS	NS		NS	NS		NS	NS		cetuximab; dabrafenib; trametinib; vemurafenib	trametinib	-1	-1	-1	-1	-1	-1
Tight junction: IGSF5 TJP1 MLLT4	IGSF5 TJP1 MLLT4	Cell adhesion	NS	NS		NS	NS		NS	NS		NS	NS		NS	NS		NS	NS		NS	NS		NS	-1.01	D	NS	NS		1.01	1.01		NS	NS		NS	NS		NS	NS		cetuximab; dabrafenib; trametinib; vemurafenib	trametinib	-1	-1	-1	-1	-1	-1
Tight junction: TJP1 CTNNB1 CTNNA1	TJP1 CTNNB1 CTNNA1	Cell adhesion	NS	NS		NS	NS		NS	NS		NS	NS		NS	NS		NS	NS		NS	NS		-1.02	-1	D	NS	NS		1.01	NS	D	NS	NS		NS	NS		NS	NS		erlotinib,gefitinib; idelalisib	idelalisib	-1	-1	-1	-1	-1	-1
Tight junction: TJP1 YBX3 CDK4	TJP1 YBX3 CDK4	Cell cycle; Cell division	NS	NS		NS	NS		NS	NS		NS	NS		NS	NS		NS	NS		NS	NS		-1	-1		NS	NS		NS	NS		NS	NS		NS	NS		NS	NS		palbociclib	palbociclib	-1	-1	-1	-1	-1	-1
TNF signaling pathway: CASP7	CASP7	Apoptosis	NS	NS		NS	NS		NS	NS		-1.03	-1.03		NS	NS		NS	NS		NS	NS		1.04	1.04		NS	NS		NS	NS		NS	NS		NS	NS		NS	NS		trametinib	trametinib	0.1468	-1	-1	-1	0.0185	-1
TNF signaling pathway: CEBPB	CEBPB	Differentiation	NS	NS		NS	NS		NS	NS		NS	NS		NS	NS		NS	NS		NS	NS		1.04	1.04		NS	NS		NS	NS		NS	NS		NS	NS		NS	NS		nilotinib	nilotinib	0.0828	0.0219	-1	0.0434	0.0015	0.0872
TNF signaling pathway: JUN	JUN	Transcription; Transcription regulation	NS	NS		NS	NS		NS	NS		NS	NS		NS	NS		1.02	NS	D	1.01	1.01		NS	NS		-1.01	-1.02	D	NS	NS		NS	NS		NS	NS		NS	NS		trametinib	trametinib	0.1089	-0.0583	0.0832	0.1271	0.0136	0.0873
Toll-like receptor signaling pathway: CCL3L3	CCL3L3	Chemotaxis	NS	NS		NS	NS		NS	NS		-1.02	-1.01	D	NS	NS		NS	NS		NS	NS		NS	NS		NS	NS		NS	NS		NS	NS		NS	NS		NS	NS		everolimus,temsirolimus; idelalisib; nilotinib; trametinib; vemurafenib	idelalisib	-1	-1	-1	-1	-1	-1
Toll-like receptor signaling pathway: CCL4L1	CCL4L1	Chemotaxis; Inflammatory response	NS	NS		NS	NS		NS	NS		-1.01	-1.01		NS	NS		NS	NS		NS	NS		NS	NS		NS	NS		NS	NS		NS	NS		NS	NS		NS	NS		everolimus,temsirolimus; idelalisib; nilotinib; trametinib; vemurafenib	idelalisib	-1	-1	-1	-1	-1	-1
Toll-like receptor signaling pathway: CCL5	CCL5	Chemotaxis; Inflammatory response	NS	NS		NS	NS		NS	NS		-1.02	-1.02		NS	NS		NS	NS		NS	NS		NS	NS		NS	NS		-1.02	-1.02		NS	NS		NS	NS		NS	NS		everolimus,temsirolimus; idelalisib; nilotinib; trametinib; vemurafenib	idelalisib	0.0296	0.1723	0.02	0.2336	0.1369	0.1559
Toll-like receptor signaling pathway: CXCL8	CXCL8	Chemotaxis; Inflammatory response	NS	NS		NS	NS		NS	NS		-1.01	-1.01		NS	NS		NS	NS		NS	NS		NS	NS		NS	NS		NS	NS		NS	NS		NS	NS		NS	NS		everolimus,temsirolimus; idelalisib; nilotinib; trametinib; vemurafenib	idelalisib	0.013	0.1185	-1	0.2295	0.0929	0.2096
Toll-like receptor signaling pathway: IL1B	IL1B	Pyrogen	NS	NS		NS	NS		NS	NS		-1.03	-1.03		NS	NS		NS	NS		NS	NS		NS	NS		NS	NS		NS	NS		NS	NS		NS	NS		-1.03	-1.03		everolimus,temsirolimus; idelalisib; nilotinib; trametinib; vemurafenib	idelalisib	-0.046	0.0607	-1	0.1542	-0.0358	0.0965
Toll-like receptor signaling pathway: IL6	IL6	Acute phase	NS	NS		NS	NS		NS	NS		NS	-1.01	D	NS	NS		NS	NS		NS	NS		NS	NS		NS	NS		NS	NS		NS	NS		NS	NS		NS	NS		siltuximab	siltuximab	0.002	0.0911	0.0907	0.2151	0.0149	0.1369
Toll-like receptor signaling pathway: TNF	TNF		NS	NS		NS	NS		NS	NS		-1.02	-1.02		NS	NS		NS	NS		NS	NS		NS	NS		-1.02	-1.02		NS	NS		NS	NS		NS	NS		NS	NS		everolimus,temsirolimus; idelalisib; nilotinib; trametinib; vemurafenib	idelalisib	-0.0016	0.2477	-0.0054	0.4011	-0.0103	0.1631
Vascular smooth muscle contraction: ACTA2	ACTA2		NS	NS		NS	NS		NS	NS		NS	NS		NS	NS		NS	NS		NS	NS		NS	NS		NS	NS		NS	NS		NS	NS		NS	NS		1.04	1.04		ruxolitinib	ruxolitinib	-0.0105	-1	-1	0.0534	0.104	0.104
Vascular smooth muscle contraction: ACTA2 MYL9 MYH11	ACTA2 MYL9 MYH11		NS	NS		NS	NS		NS	NS		NS	NS		NS	NS		NS	NS		NS	NS		NS	NS		NS	NS		NS	NS		NS	NS		NS	NS		1.02	1.02		dabrafenib; sorafenib; trametinib; vemurafenib	sorafenib,trametinib	-1	-1	-1	-1	-1	-1
Vascular smooth muscle contraction: ITPR1*	ITPR1*	Calcium channel; Calcium transport; Ligand-gated ion channel	NS	NS		NS	NS		NS	NS		NS	NS		1.01	1.01		NS	NS		NS	NS		NS	NS		NS	NS		NS	NS		NS	NS		NS	NS		NS	NS		ruxolitinib	ruxolitinib	-1	-1	0.1622	-1	-1	-1
Vasopressin-regulated water reabsorption: AQP2	AQP2	Transport	NS	NS		NS	NS		NS	NS		NS	NS		NS	NS		NS	NS		-1.03	-1.03		NS	NS		-1.04	-1.04		-1.03	-1.03		NS	NS		-1.04	-1.04		NS	NS		ruxolitinib	ruxolitinib	-0.0507	-1	0.0511	-0.0156	-0.0791	0.0503
Vasopressin-regulated water reabsorption: ARHGDIA	ARHGDIA		NS	NS		NS	NS		NS	NS		NS	NS		NS	NS		NS	NS		-1.03	-1.03		NS	NS		-1.02	-1.02		NS	NS		NS	NS		-1.03	-1.03		NS	NS		ruxolitinib	ruxolitinib	-1	-1	-1	-1	0.174	-1
VEGF signaling pathway: BAD	BAD	Apoptosis	NS	1.01	D	NS	NS		NS	NS		NS	NS		NS	NS		NS	NS		NS	NS		NS	NS		NS	NS		NS	NS		NS	NS		NS	NS		NS	NS		axitinib; bevacizumab,ziv-aflibercept; cabozantinib; everolimus,temsirolimus; lenvatinib; pazopanib; ramucirumab; regorafenib; sorafenib; sunitinib; vandetanib	cabozantinib,bevacizumab,ziv-aflibercept	0.0449	-0.0561	-0.0086	-0.0115	0.0134	-0.0177
VEGF signaling pathway: CASP9	CASP9	Apoptosis	NS	NS		NS	NS		NS	NS		NS	NS		NS	NS		NS	NS		NS	NS		NS	NS		NS	NS		-1.01	-1.01		NS	NS		NS	NS		NS	NS		axitinib; bevacizumab,ziv-aflibercept; bosutinib; cabozantinib; dasatinib; everolimus,temsirolimus; idelalisib; lenvatinib; pazopanib; ramucirumab; regorafenib; sorafenib; sunitinib; vandetanib	bevacizumab,ziv-aflibercept	0.1157	-0.0322	-1	0.0457	0.0068	0.0873
VEGF signaling pathway: HSPB1	HSPB1	Stress response	NS	NS		NS	NS		NS	NS		NS	NS		NS	-1.01	D	NS	NS		NS	NS		NS	NS		NS	-1.02	D	NS	-1.01	D	NS	NS		NS	NS		NS	NS		axitinib; bevacizumab,ziv-aflibercept; cabozantinib; lenvatinib; nilotinib; pazopanib; ramucirumab; regorafenib; sorafenib; sunitinib; vandetanib	bevacizumab,ziv-aflibercept	0.0414	-0.0636	0.0732	0.0324	0.0502	0.0968
VEGF signaling pathway: NOS3	NOS3	Oogenesis	NS	NS		NS	NS		NS	NS		NS	NS		NS	NS		NS	NS		NS	NS		NS	NS		NS	-1.02	D	NS	NS		NS	NS		NS	NS		NS	NS		bevacizumab,ziv-aflibercept	bevacizumab,ziv-aflibercept	-0.0699	-0.0491	0.0067	0.0762	-0.0317	0.1517
VEGF signaling pathway: PTK2	PTK2	Angiogenesis	NS	NS		NS	NS		NS	NS		NS	NS		NS	NS		-1.05	-1.04	D	NS	1.01	D	NS	NS		NS	-1.01	D	NS	-1.02	D	NS	NS		NS	NS		NS	NS		axitinib; bevacizumab,ziv-aflibercept; cabozantinib; lenvatinib; pazopanib; ramucirumab; regorafenib; sorafenib; sunitinib; vandetanib	bevacizumab,ziv-aflibercept	0.0723	-0.052	-1	-0.082	-0.0143	0.0252
VEGF signaling pathway: PXN	PXN	Cell adhesion	NS	NS		NS	NS		NS	NS		NS	NS		NS	NS		NS	NS		NS	NS		NS	-1.01	D	NS	-1.01	D	NS	NS		NS	NS		NS	NS		NS	NS		axitinib; bevacizumab,ziv-aflibercept; cabozantinib; lenvatinib; pazopanib; ramucirumab; regorafenib; sorafenib; sunitinib; vandetanib	bevacizumab,ziv-aflibercept	0.0118	-1	-1	-1	0.1463	-1
VEGF signaling pathway: RAC1	RAC1		NS	NS		NS	NS		NS	NS		NS	NS		NS	NS		NS	-1.02	D	NS	NS		-1.02	-1.02		NS	-1.02	D	NS	-1.01	D	NS	NS		NS	NS		NS	NS		axitinib; bevacizumab,ziv-aflibercept; bosutinib; cabozantinib; dasatinib; idelalisib; lenvatinib; pazopanib; ramucirumab; regorafenib; sorafenib; sunitinib; vandetanib	bevacizumab,ziv-aflibercept	0.1419	-0.054	0.1348	0.1186	0.194	0.1327
VEGF signaling pathway: SHC2	SHC2		NS	NS		NS	NS		NS	NS		1.02	1.02		-1.02	-1.02		NS	NS		NS	NS		-1.02	-1.02		NS	-1.02	D	NS	NS		NS	NS		NS	NS		NS	NS		axitinib; bevacizumab,ziv-aflibercept; cabozantinib; lenvatinib; pazopanib; ramucirumab; regorafenib; sorafenib; sunitinib; vandetanib	bevacizumab,ziv-aflibercept	-1	-1	-1	0.1045	-1	-1
Vibrio cholerae infection: ADCY3	ADCY3	cAMP biosynthesis	NS	NS		NS	NS		NS	NS		1.01	1.01		NS	NS		NS	NS		NS	NS		NS	NS		-1.01	-1.01		NS	NS		NS	NS		NS	NS		-1.01	NS	D	ruxolitinib	ruxolitinib	-1	-1	-1	-1	0.0646	-1
Wnt signaling pathway: CCND1	CCND1	Cell division; DNA damage	NS	NS		NS	NS		NS	NS		NS	NS		NS	NS		-1.02	-1.02		NS	NS		1.02	NS	D	NS	NS		NS	NS		NS	NS		NS	NS		NS	NS		erlotinib,gefitinib; idelalisib	idelalisib	0.2032	-0.0537	-0.0067	-0.0207	0.0699	0.0906
Wnt signaling pathway: FOSL1	FOSL1		NS	NS		NS	NS		NS	NS		NS	NS		NS	NS		NS	NS		NS	NS		NS	NS		NS	NS		1.02	1.02		NS	NS		NS	NS		NS	NS		erlotinib,gefitinib; idelalisib	idelalisib	0.0676	-1	-1	-0.0077	0.1179	0.1608
Wnt signaling pathway: JUN	JUN	Transcription; Transcription regulation	NS	NS		NS	NS		NS	NS		NS	NS		NS	NS		NS	NS		NS	NS		NS	NS		NS	NS		NS	NS		1.02	1.02		NS	NS		NS	NS		erlotinib,gefitinib; idelalisib	erlotinib,gefitinib,idelalisib	0.1089	-0.0583	0.0832	0.1271	0.0136	0.0873
Wnt signaling pathway: MMP7	MMP7	Collagen degradation	NS	NS		NS	NS		NS	NS		NS	NS		1.04	1.04		NS	NS		NS	NS		NS	NS		-1.03	-1.03		NS	NS		NS	NS		NS	NS		NS	NS		erlotinib,gefitinib; idelalisib	idelalisib	-0.0032	-0.0673	-1	0.0963	0.212	0.178
Wnt signaling pathway: MYC	MYC	Transcription; Transcription regulation	NS	NS		NS	NS		NS	NS		NS	NS		NS	NS		-1.02	-1.03	D	NS	NS		NS	NS		1.01	NS	D	NS	NS		NS	NS		NS	NS		NS	NS		erlotinib,gefitinib; idelalisib	idelalisib	0.1829	-0.0582	0.2121	0.0054	0.0755	0.1181
[truncated: 5 more columns]
