# Supplementary material for: Mechanistic Models of Signaling Pathways Reveal the Drug Action Mechanisms behind Gender-Specific Gene Expression for Cancer Treatments
Source: Cells. 2020 Jun 29;9(7):1579. doi: 10.3390/cells9071579 (PMC7408716; doi:10.3390/cells9071579)
Supplement: Supplementary file 1 [file cells-09-01579-s001.zip › Table S1.xlsx]

## Sheet: Legend
Table S1. This table (except column "Drug Inhibits Hipathia Circuits" and"Gender Difference Validation") has been prepared by Dr. Han Liang from The University of Texas MD Anderson Cancer Center, the author of PMC4864951. For column "Gender Difference Validation" we searched information about clinical pharmacology and pharmacokinetics of drugs at SCIENTIFIC DISCUSSION and ASSESSMENT REPORT of Eur…

## Sheet: Table S1
						Gender Difference Validation (Literature Based)
team	group	Generic Name	Associate Gene	Useful TCGA Indication	Drug Inhibits signaling Circuits	Link	Difference	Comment (found in the link)
target therapy	BCR-ABL	dasatinib	ABL1,SRC,KIT,CRKL,DDR2,EPHA3,EPHA5,STK11,NTRK3		yes	Not enough info
target therapy	BCR-ABL	nilotinib	ABL1,KIT,LCK,EPHA3,EPHA8,DDR1,DDR2,PDGFRB,MAPK11,ZAK		yes	https://www.ema.europa.eu/documents/scientific-discussion/tasigna-epar-scientific-discussion_en.pdf	Diff	After repeated oral administration to rats, exposure to nilotinib was generally higher in female rats compared to male rats.
target therapy	BCR-ABL	imatinib	ABL1,KIT,PDGFRA,PDGFRB,GPRASP1		yes	https://www.ncbi.nlm.nih.gov/pmc/articles/PMC2727534/	No Diff	Gender-based differences between mean values for haematological data, relative Hasford and Sokal score distributions, and relative rates of 3-month CHR, stratified by imatinib treatment or overall, were not significant.
target therapy	BTK inhibitor	ibrutinib	BTK	GPRASP1	yes	https://www.tga.gov.au/sites/default/files/auspar-ibrutinib-160202.docx	No Diff	Age and gender did not have any significant effect on the PK parameters of ibrutinib.
target therapy	CDK inhibitor	palbociclib	CDK4,CDK6,CCND1,CCND2,CCND3,CDK4,CDK6,CDKN2A,CDKN2B,RB1,CDKN1A,CDKN1B		yes	https://www.pfizer.ca/sites/g/files/g10047126/f/201806/IBRANCE_PM_207909_5June2018_E.pdf	No Diff	Based on a population pharmacokinetic analysis in 183 patients with cancer (50 male and 133 female patients, age range from 22 to 89 years, and body weight range from 37.9 to 123 kg), sex had no effect on the exposure of palbociclib, and neither age nor body weight had a clinically important effect on the exposure of palbociclib.
target therapy	cell adhesion molecule antibody	blinatumomab	CD19,CD3D,CD3E,CD3G		yes	https://www.ema.europa.eu/documents/assessment-report/blincyto-epar-public-assessment-report_en.pdf	No Diff	Following initiation of blinatumomab continuous IV infusion or dosing escalation, peripheral T cells initially declined quickly to very low levels within 1 to 2 days, a phenomenon described as redistribution (Figure 5). After the initial decline, T cells started to increase and reached baseline levels. The time to return to baseline was variable across patients (7 to 30 days). Baseline T cells ap…
target therapy	cell adhesion molecule antibody	obinutuzumab	MS4A1		no
target therapy	cell adhesion molecule antibody	rituximab	MS4A1		no
target therapy	cell adhesion molecule antibody	tositumomab	MS4A1		no
target therapy	cell adhesion molecule antibody	brentuximab vedotin	TNFRSF8		no
target therapy	cell adhesion molecule antibody	ofatumumab	MS4A1		no
target therapy	cell adhesion molecule antibody	gemtuzumab ozogamicin	CD33	LAML	no
target therapy	cell adhesion molecule antibody	alemtuzumab	CD52		no
target therapy	cell adhesion molecule antibody	ibritumomab	MS4A1		no
target therapy	EGFR/HER2 inhibitor	lapatinib	ERBB2,EGFR,ERBB4		yes	https://www.ema.europa.eu/documents/assessment-report/tyverb-epar-public-assessment-report_en.pdf	Diff	A pronounced gender difference was observed in rats, with higher exposures in females. This is likely to be due to lower levels of CYP3A in female rats.
target therapy	EGFR/HER2 inhibitor	cetuximab	EGFR,KRAS	COAD,READ,HNSC	yes	Not enough info
target therapy	EGFR/HER2 inhibitor	erlotinib	EGFR,CRKL,MET,CTNNB1	LUAD,LUSC	yes	Not enough info
target therapy	EGFR/HER2 inhibitor	gefitinib	EGFR,CRKL,MET,CTNNB1	LUAD,LUSC	yes	https://www.ema.europa.eu/documents/assessment-report/iressa-epar-public-assessment-report_en.pdf	Diff	There was gender difference in rats, with female rats showing an exposure approximately double that in male rats.
target therapy	EGFR/HER2 inhibitor	trastuzumab	ERBB2		yes	Not enough info
target therapy	EGFR/HER2 inhibitor	pertuzumab	EGFR,ERBB2,ERBB3,ERBB4		yes	https://www.ema.europa.eu/documents/assessment-report/perjeta-epar-public-assessment-report_en.pdf	No Diff	It is not clear from the applicant’s summary, if gender differences exist in PK parameters; however, rev
target therapy	EGFR/HER2 inhibitor	ado-trastuzumab emtansine	ERBB2		yes	Not enough info
target therapy	EGFR/HER2 inhibitor	afatinib	EGFR,ERBB2	LUAD,LUSC	yes	Not enough info
target therapy	EGFR/HER2 inhibitor	panitumumab	EGFR	COAD,READ	yes	https://www.ema.europa.eu/documents/scientific-discussion/vectibix-epar-scientific-discussion_en.pdf	No Diff	Population pharmacokinetic analyses were carried out using modelling. It is suggested that EGFR expression in tumour cells, primary tumour type, gender, race, age, impaired renal and impaired liver function did not affect the pharmacokinetics of panitumumab
target therapy	ALK inhibitor	crizotinib	ALK,ROS1,MET	LUAD,LUSC	yes	Not enough info
target therapy	ALK inhibitor	ceritinib	ALK	LUAD,LUSC	yes	https://www.ema.europa.eu/documents/assessment-report/zykadia-epar-public-assessment-report_en.pdf	No Diff	In the population PK model, gender had no statistically significant effect on the systemic exposures of ceritinib.
target therapy	HDAC inhibitor	romidepsin	BAP1,BRD2,BRD3,BRD4,C15orf55,SMARCB1,SMARCA4,MLL		no
target therapy	HDAC inhibitor	belinostat	BAP1,BRD2,BRD3,BRD4,C15orf55,SMARCB1,SMARCA4,MLL		no
target therapy	HDAC inhibitor	panobinostat	BAP1,BRD2,BRD3,BRD4,C15orf55,SMARCB1,SMARCA4,MLL		no
target therapy	HDAC inhibitor	vorinostat	BAP1,BRD2,BRD3,BRD4,C15orf55,SMARCB1,SMARCA4,MLL		no
target therapy	JAK inhibitor	ruxolitinib	JAK1,JAK2,GNAS		yes	https://www.ema.europa.eu/documents/assessment-report/jakavi-epar-public-assessment-report_en.pdf	Diff	In mice and dogs, there were minimal or no gender differences, but there were gender differences in rats with a several-fold difference in oral exposure between male and female rats likely due to more extensive metabolism in male rats compared to females
target therapy	MEK inhibitor	trametinib	MEK1,MEK2,BRAF,KRAS,MAP2K2,MAP2K1,MAP2K4,NF1		yes	https://www.ema.europa.eu/documents/assessment-report/mekinist-epar-public-assessment-report_en.pdf	Diff	Based on a population pharmacokinetic analysis, gender and body weight were found to influence trametinib oral clearance. Based on additional analyses (data not shown), the effect of sex on CL was partially attributed to weight differences, and heavier patients were predicted to achieve a lower exposure of unclear magnitude
target therapy	mTOR inhibitors	everolimus	MTOR,FBXW7,TSC1,TSC2,STK11,AKT1,AKT2,AKT3	LGG,KIRC,KIRP	yes	https://www.ema.europa.eu/documents/assessment-report/votubia-epar-public-assessment-report_en.pdf	No Diff	Concerning the beneficial effects in subgroups, there was no difference observed based on gender, age, or race as the sample size was too small to draw any conclusions.
target therapy	mTOR inhibitors	temsirolimus	MTOR,FBXW7,TSC1,TSC2,STK11,AKT1,AKT2,AKT3	KIRC,KIRP	yes	https://www.ema.europa.eu/documents/scientific-discussion/torisel-epar-scientific-discussion_en.pdf	No Diff	No significant effects were observed in the population PK analysis for gender.
target therapy	multi-kinase inhibitor	pazopanib	FLT1,KDR,FLT4,PDGFRB,FGFR3,PDGFRA,FGFR1,KIT,ITK,LCK	KIRC,KIRP	yes	Not enough info
target therapy	multi-kinase inhibitor	lenvatinib	KDR,FLT4	THCA	yes	https://www.ema.europa.eu/documents/assessment-report/lenvima-epar-public-assessment-report_en.pdf	No Diff	The effect of gender on the pharmacokinetics of lenvatinib was evaluated in the population PK analysis. No significant differences between sexes were found in lenvatinib exposure.
target therapy	multi-kinase inhibitor	regorafenib	KDR,TEK	COAD,READ	yes	https://www.ema.europa.eu/documents/variation-report/stivarga-h-c-2573-ii-0020-epar-assessment-report-variation_en.pdf	No Diff	At the moment, there are no clear signals for gender differences based on the known PK profile of regorafenib and previous studies performed.
target therapy	multi-kinase inhibitor	bosutinib	SRC,ABL1,CRKL		yes	https://www.ema.europa.eu/documents/assessment-report/bosulif-epar-public-assessment-report_en.pdf	No Diff	Population PK analysis of 3 clinical studies in patients with cancer indicated that age, body weight, gender and race do not affect the PK of bosutinib.
target therapy	multi-kinase inhibitor	ponatinib	ABL1		yes	https://www.ema.europa.eu/documents/assessment-report/iclusig-epar-public-assessment-report_en.pdf	No Diff	Of the total 128 patients or healthy subjects included in the analysis, 90 (70%) were males and 38 (30%) were females. There does not appear to be a gender effect on the pharmacokinetics of ponatinib.
target therapy	multi-kinase inhibitor	sunitinib	PDGFRA,PDGFRB,KIT,RET,CSF1R,FLT1,FLT4,KDR,FLT3	KIRC,KIRP	yes	https://www.ncbi.nlm.nih.gov/pmc/articles/PMC5519571/	Diff	The translational relevance and clinical interest of covariate sex applied to sunitinib treatment has been assessed at different levels: (1) the possible sex-divergent pharmacokinetics of sunitinib and (2) the differential effect of DDI on male and female sexes.
target therapy	multi-kinase inhibitor	cabozantinib	RET,MET,KDR	THCA	yes	https://www.ema.europa.eu/documents/assessment-report/cabometyx-epar-public-assessment-report_en.pdf	Diff	Female gender and Asian race were significant covariates on CL/F, where female subjects had 21% lower CL/F compared with male subjects and Asian subjects had 27% lower CL/F compared with White subjects.
target therapy	multi-kinase inhibitor	vandetanib	FLT1,KDR,FLT4,EGFR,RET	THCA	yes	https://www.ema.europa.eu/documents/assessment-report/caprelsa-epar-public-assessment-report_en.pdf	No Diff	Gender and age (Study 58) had no effect on the pharmacokinetics of vandetanib.
target therapy	multi-kinase inhibitor	sorafenib	FLT1,KDR,FLT4,PDGFRB,RAF1,BRAF,KIT,RET,FLT3,FGFR1,ARAF	THCA,LIHC	yes	https://www.ema.europa.eu/documents/variation-report/nexavar-h-c-690-ii-35-epar-assessment-report-variation_en.pdf	Diff	female gender were identified as significant covariates leading to a reduction in clearance. Treatment with thyroxine was associated with a decrease in clearance of 43.6%, while females had 21.2% lower clearance compared to males (the typical estimate of clearance for males was 9.44 L/h and for females 7.45 L/h). This gender effect on CL implies that females are predicted to have on average a 26.…
target therapy	multi-kinase inhibitor	axitinib	FLT1,KDR,FLT4,PDGFRA,PDGFRB,KIT	KIRC,KIRP	yes	https://www.ema.europa.eu/documents/assessment-report/inlyta-epar-public-assessment-report_en.pdf	No Diff	The pooled population pharmacokinetic dataset included 501 males and 89 females. Gender was not a significant covariate for CL and Vc for axitinib. No dose adjustments for axitinib are recommended based on gender.
target therapy	RAF inhibitor	vemurafenib	BRAF,ARAF,CRKL,MITF,NF1,NRAS,MAP2K1		yes	https://www.ema.europa.eu/documents/assessment-report/zelboraf-epar-public-assessment-report_en.pdf	Unclear Diff	The population pharmacokinetic analysis indicated a 17% greater apparent clearance (CL/F) and a 48% greater apparent volume of distribution (V/F) in males than in females. It is unclear whether this is a gender or a body size effect. However, the differences in exposure are not large enough to warrant dose adjustment based on body size or gender.
target therapy	RAF inhibitor	dabrafenib	BRAF,ARAF,CRKL,MITF,NRAS		yes	https://www.ema.europa.eu/documents/assessment-report/tafinlar-epar-public-assessment-report_en.pdf	No Diff	In the population pharmacokinetic analysis, dabrafenib CL/F was 9% lower (95% CI: 5%, 13%) in female subjects relative to male subjects, but this difference was not considered clinically meaningful. Sex had no significant influence on pharmacokinetics of the active metabolites.
target therapy	PARP inhibitor	olaparib	PARP1,PTEN,ATM,ATR,BRCA1,BRCA2,ERG,TMPRSS2		yes	Not enough info
target therapy	PI3K inhibitor	idelalisib	PIK3CA,PIK3R1,NF1,NF2,PTEN,CTNNB1		yes	https://www.ema.europa.eu/documents/assessment-report/zydelig-epar-public-assessment-report_en.pdf	No Diff	Gender, race or age were not found to be clinically relevant covariates in the population PK analysis on the exposures to idelalisib or GS-563117, including elderly subjects (65 years of age and older), compared to younger subjects (see SmPC section 5.2). There was a statistically significant association between exposure and body weight
target therapy	VEGF/VEGFR inhibitor	bevacizumab	VEGFA	COAD,READ,GBM,LUAD,KIRC,KIRP	yes	https://www.ema.europa.eu/documents/assessment-report/mvasi-epar-public-assessment-report_en.pdf	Diff	There was a difference in ORR RR between gender and ECOG subgroups which was greater for gender (RR of 1.04 for male, 0.79 for women) than for ECOG subgroups (RR of 1.09 for PS0, 0.83 for PS1).
target therapy	VEGF/VEGFR inhibitor	ziv-aflibercept	VEGFA	COAD,READ	yes	Not enough info
target therapy	VEGF/VEGFR inhibitor	ramucirumab	KDR	COAD,READ,LUAD,LUSC	yes	http://pi.lilly.com/us/cyramza-pi.pdf		Age, sex, and race had no clinically meaningful effect on the PK of ramucirumab based on a population PK analysis.
target therapy	proteasome inhibitor	bortezomib			no
target therapy	proteasome inhibitor	carfilzomib			no
target therapy	RANKL inhibitor	denosumab	TNFSF11		yes	https://www.ema.europa.eu/documents/assessment-report/prolia-epar-public-assessment-report_en.pdf	No Diff	Despite a higher average body weight in the men (mean 85.2 vs. 69.8 kg), no notable differences in exposure were observed following 60 mg denosumab SC between men and women.
target therapy	hedgehog inhibitor	sonidegib	SMO,PTCH1		yes	https://www.ema.europa.eu/documents/assessment-report/odomzo-epar-public-assessment-report_en.pdf	Low Diff	Population pharmacokinetic analyses showed that there are no clinically relevant effects of age (range tested from 20 to 93 years, mean 61 years), body weight (range tested 42 to 181 kg, mean 77 kg), gender, or creatinine clearance (range tested 27.3 to 290 ml/min 290 ml/min, mean 92.9 ml/min) on the systemic exposure of sonidegib. The covariate effects of age, gender, and albumin levels were sta…
target therapy	hedgehog inhibitor	vismodegib	SMO,PTCH1,SMARCB1		yes	https://www.ema.europa.eu/documents/assessment-report/erivedge-epar-public-assessment-report_en.pdf	No Diff	An updated population pharmacokinetic analysis indicated that vismodegib CLu/F was dependent on age but not on weight or gender. The effect of age on CLu/F was modest, <20%, and is not likely to be clinically relevant.
immunotherapy	IL2 combination	denileukin diftitox	IL2		yes	Not enough info
immunotherapy	IL6 inhibitor	siltuximab	IL6		yes	Not enough info
immunotherapy	immunotherapy	ipilimumab	CTLA4		yes	https://www.ema.europa.eu/documents/assessment-report/yervoy-epar-public-assessment-report_en.pdf	No Diff	There were no gender-related differences in pharmacokinetics
immunotherapy	immunotherapy	nivolumab	PDCD1		yes	Not enough info
immunotherapy	immunotherapy	pembrolizumab	PDCD1		yes	https://www.ema.europa.eu/documents/variation-report/keytruda-h-c-3820-ii-0014-epar-assessment-report-variation_en.pdf	No Diff	No major and unexpected differences in the tolerability of pembrolizumab treatment were observed across the different class of age, ECOG PS categories, and gender.
hormone therapy	hormone therapy	enzalutamide	AR		yes	Not enough info
hormone therapy	hormone therapy	tamoxifen	ESR1,ESR2,CCND1,FGFR1		yes	Not enough info
hormone therapy	hormone therapy	flutamide	AR		yes	Not enough info
hormone therapy	hormone therapy	anastrozole	CYP19A1,CCND1,FGFR1		yes	Not enough info
hormone therapy	hormone therapy	aromasin	CYP19A1,CCND1,FGFR1		yes	Not enough info
hormone therapy	hormone therapy	abiraterone acetate	CYP17A1		no
hormone therapy	hormone therapy	fulvestrant	ESR1,ESR2,CCND1,FGFR1		yes	Not enough info
hormone therapy	hormone therapy	goserelin	GNRH1		yes	Not enough info
hormone therapy	hormone therapy	leuprolide	GNRH1		yes	Not enough info
hormone therapy	hormone therapy	abarelix	GNRH1		yes	Not enough info
hormone therapy	hormone therapy	triptorelin pamoate	GNRH1		yes	Not enough info
hormone therapy	hormone therapy	degarelix	GNRH1		yes	Not enough info
hormone therapy	hormone therapy	letrozole	CYP19A1,CCND1,FGFR1		yes	Not enough info
hormone therapy	hormone therapy	raloxifene	ESR1,ESR2,CCND1,FGFR1		yes	Not enough info
chemotherapy	inorganic compound	arsenic trioxide	RARA		yes	https://www.ema.europa.eu/documents/scientific-discussion/trisenox-epar-scientific-discussion_en.pdf	Unclear Diff	Some uncertainties remain as to the reasons why the sex differences in QTc interval prolongation are observed only during the first course of treatment with ATO.
chemotherapy	hypomethylation	azacitidine	DNMT3A		no
chemotherapy	hypomethylation	decitabine	DNMT3A		no
chemotherapy	anthracyclines	epirubicin	TOP2B,TOP2A		no
chemotherapy	anthracyclines	doxorubicin HCl liposome	TOP2B,TOP2A		no
chemotherapy	anthracyclines	valrubicin	TOP2B,TOP2A	BLCA	no
chemotherapy	anti-microtube	paclitaxel	FBXW7,MCL1	LUAD,LUSC	yes	https://www.ema.europa.eu/documents/variation-report/abraxane-h-c-778-ii-0055-epar-assessment-report-variation_en.pdf	No Diff	there were no remarkable gender differences on each dosing day in the Abraxane groups
chemotherapy	anti-microtube	ixabepilone	FBXW7,MCL1		yes	https://www.ema.europa.eu/documents/withdrawal-report/withdrawal-assessment-report-ixempra_en.pdf	No Diff	No other covariates including body weight, body surface area, age, serum creatinine, AST, ALT, bilirubin, calculated creatinine clearance, gender or race were significant or contributed to inter-individual variability
chemotherapy	anti-microtube	docetaxel	FBXW7,MCL1	HNSC	yes	https://www.ema.europa.eu/documents/product-information/docetaxel-teva-epar-product-information_en.pdf	No Diff	The pharmacokinetics of docetaxel were not altered by the age or sex of the patient.
chemotherapy	anti-microtube	cabazitaxel	FBXW7,MCL1		yes	https://www.ema.europa.eu/documents/assessment-report/jevtana-epar-public-assessment-report_en.pdf	No Diff	No gender effect was observed except in one study (single-dose toxicity study in dogs) at the highest dose.
chemotherapy	thymidylate synthase inhibitor	capecitabine	TYMS	COAD,READ	no
chemotherapy	topoisomerase inhibitor	topotecan	TOP1		no
